# Supplementary material for: ANTXR1 Is a Prognostic Biomarker and Correlates With Stromal and Immune Cell Infiltration in Gastric Cancer
Source: Front Mol Biosci. 2020 Dec 15;7:598221. doi: 10.3389/fmolb.2020.598221 (PMC7770144; doi:10.3389/fmolb.2020.598221)
Supplement: Supplementary file 3 [file Table_1.XLSX]

## Sheet: S1
Supplementary Table-S1: Differentially expressed genes
	logFC	AveExpr	t	P.Value	adj.P.Val	B
SFRP4	5.91192	9.12515	23.377	3.63804e-59	3.6886e-56	124.198
SFRP2	5.69772	9.54041	18.1304	3.97496e-44	7.26164e-42	89.7808
THBS4	5.57711	7.07049	14.075	9.64602e-32	5.41834e-30	61.4124
COL10A1	5.25698	8.04399	20.3195	1.43442e-50	5.70338e-48	104.533
FNDC1	4.96213	9.28791	23.8483	1.90875e-60	2.03714e-57	127.125
OGN	4.73199	7.10772	14.1114	7.44966e-32	4.27944e-30	61.6693
COL11A1	4.70087	6.79637	13.3477	1.70087e-29	8.31088e-28	56.2689
COMP	4.69922	6.26393	14.2202	3.43371e-32	2.00659e-30	62.4397
ITGBL1	4.60968	7.43879	19.2944	1.39959e-47	3.32052e-45	97.6892
OMD	4.56395	5.54699	20.0139	1.10332e-49	3.72886e-47	102.505
SLIT2	4.54825	5.89175	17.3396	9.48885e-42	1.3001e-39	84.3343
CHRDL1	4.51798	5.63822	13.1479	7.02986e-29	3.2846e-27	54.8581
HAND2	4.47884	5.57153	13.1233	8.37431e-29	3.89482e-27	54.6841
SPOCK1	4.39358	8.23676	20.2849	1.80706e-50	7.04683e-48	104.304
MFAP5	4.29465	7.49465	19.6061	1.70549e-48	4.67349e-46	99.7823
PRELP	4.28913	8.80788	16.4481	4.84305e-39	4.76735e-37	78.1314
CNTN1	4.23322	4.26087	13.8985	3.38594e-31	1.8457e-29	60.1636
GREM1	4.22839	11.5257	16.8435	3.02654e-40	3.61138e-38	80.8898
NRK	4.17237	4.32002	15.9367	1.77387e-37	1.53066e-35	74.5491
ISM1	4.14976	5.54929	19.2317	2.1399e-47	4.98768e-45	97.267
COL8A1	4.14667	8.65995	23.2851	6.48864e-59	6.26556e-56	123.624
FAM180A	4.094	4.38538	24.4728	4.0058e-62	5.80212e-59	130.959
NBLA00301	4.04147	4.26437	12.1707	7.08053e-26	2.57772e-24	47.9853
PDZRN4	4.01826	3.78191	15.4975	3.95618e-36	2.98228e-34	71.4605
ODZ3	3.96534	6.23012	17.0635	6.50206e-41	8.39802e-39	82.4197
HSPB7	3.93731	7.00113	12.0418	1.75416e-25	6.13292e-24	47.0839
GAS1	3.90864	7.26041	18.8249	3.40219e-46	7.18641e-44	94.516
CILP	3.88032	6.3305	11.7788	1.11259e-24	3.68645e-23	45.2488
THBS2	3.87904	10.9091	23.0715	2.49724e-58	2.10996e-55	122.285
NCAM2	3.87838	3.79241	18.4488	4.45501e-45	8.77074e-43	91.9577
PPAPDC1A	3.86091	3.83266	16.4286	5.55354e-39	5.44032e-37	77.9952
SCRG1	3.86089	4.16763	10.437	1.20755e-20	2.74208e-19	36.0251
SFRP1	3.85813	6.60727	12.1254	9.74454e-26	3.49734e-24	47.668
CCDC80	3.84406	10.2016	19.3669	8.57059e-48	2.17243e-45	98.1769
RSPO3	3.83866	6.67157	15.9253	1.92337e-37	1.6519e-35	74.4686
PTGIS	3.80694	8.23996	12.7385	1.28241e-27	5.38401e-26	51.9715
C7	3.80621	7.40004	8.81538	5.7662e-16	8.76515e-15	25.3538
CNN1	3.78987	9.66993	11.6607	2.54418e-24	8.15022e-23	44.4273
HSPB6	3.77942	9.33756	11.0686	1.57064e-22	4.27509e-21	40.3337
FOXP2	3.75109	5.05871	13.5283	4.71153e-30	2.37663e-28	57.5453
PTGER3	3.74474	6.39152	18.0622	6.35979e-44	1.13126e-41	89.3133
ADAM33	3.72779	5.80966	15.1385	5.03634e-35	3.54607e-33	68.9297
ISLR	3.7128	10.0491	23.2658	7.32418e-59	6.7509e-56	123.503
NALCN	3.70776	4.1454	16.8909	2.1722e-40	2.6376e-38	81.2197
CHRDL2	3.70443	7.37758	10.3532	2.1378e-20	4.74812e-19	35.4586
ANGPTL1	3.69274	5.37052	13.0399	1.51393e-28	6.85255e-27	54.0954
ASPN	3.69156	9.51621	21.8884	4.83367e-55	2.97021e-52	114.768
HMCN1	3.67434	7.81085	19.9468	1.72858e-49	5.55741e-47	102.058
SULF1	3.64627	11.5202	24.3663	7.71842e-62	1.04343e-58	130.309
PLN	3.64538	6.87332	13.2152	4.36164e-29	2.06166e-27	55.3326
MYH11	3.64337	12.224	10.0308	1.90036e-19	3.9043e-18	33.2924
MEOX2	3.64319	4.58577	15.6082	1.80701e-36	1.39857e-34	72.24
FAP	3.6206	7.94853	21.4232	9.93434e-54	5.16535e-51	111.764
FGF14	3.61432	5.30222	17.3376	9.62575e-42	1.31001e-39	84.32
C2orf40	3.61302	4.33124	9.39747	1.29942e-17	2.29726e-16	29.1066
LOC399959	3.60907	7.04316	18.1537	3.38471e-44	6.29681e-42	89.9407
BICC1	3.60054	6.81278	20.8832	3.42791e-52	1.54469e-49	108.245
SSC5D	3.5906	8.2096	20.4449	6.23392e-51	2.57983e-48	105.362
ASAM	3.57165	7.20304	19.3602	8.96629e-48	2.24467e-45	98.132
LRRC15	3.56399	7.32093	15.2328	2.58005e-35	1.84219e-33	69.5951
DES	3.56321	10.1251	6.96231	4.67733e-11	4.11483e-10	14.2087
RNF150	3.56097	5.70308	16.1153	5.03624e-38	4.60022e-36	75.8017
ADCY2	3.5529	4.54622	15.1182	5.81735e-35	4.06773e-33	68.7863
FMO1	3.54865	4.89363	15.9577	1.53006e-37	1.32592e-35	74.6962
TMEM130	3.53405	4.35008	15.4693	4.83051e-36	3.6145e-34	71.2618
ATP1A2	3.53251	4.7408	10.5818	4.48794e-21	1.07446e-19	37.0069
DPT	3.52378	6.03152	14.6984	1.14633e-33	7.26413e-32	65.8211
RGMA	3.519	8.17199	12.8226	7.06717e-28	3.05561e-26	52.5638
FBLN2	3.50807	9.4264	19.2935	1.40825e-47	3.32052e-45	97.6831
PLXNA4	3.49465	6.35084	16.7108	7.66625e-40	8.54155e-38	79.9652
PODN	3.48301	9.46881	20.2604	2.12716e-50	7.84265e-48	104.141
C21orf34	3.47688	3.7545	17.0175	8.96345e-41	1.14315e-38	82.1003
SPON1	3.46123	9.66836	16.1394	4.24762e-38	3.91515e-36	75.9711
KCNMA1	3.44361	8.10309	11.6102	3.62241e-24	1.14595e-22	44.0764
FBLN1	3.4402	10.9108	14.713	1.03322e-33	6.56791e-32	65.9244
DDR2	3.43571	7.91291	20.0167	1.08235e-49	3.71998e-47	102.524
NTM	3.4292	6.44972	22.3591	2.33116e-56	1.81813e-53	117.78
ACTG2	3.42515	11.0185	9.54615	4.86039e-18	8.89522e-17	30.0804
PRRX1	3.41696	8.59489	20.9742	1.88321e-52	8.67901e-50	108.84
CYP1B1	3.39245	8.09983	12.2364	4.45813e-26	1.64069e-24	48.4449
HTR2A	3.38413	3.6561	18.2698	1.52268e-44	2.88568e-42	90.7352
ANTXR1	3.38034	11.3673	43.3382	9.23407e-104	1.87249e-99	225.466
PDLIM3	3.36966	9.73027	18.5258	2.62812e-45	5.38314e-43	92.4826
FLNC	3.36876	10.0406	10.8836	5.64112e-22	1.46093e-20	39.0647
GALNTL2	3.36696	5.84845	18.5032	3.06824e-45	6.09979e-43	92.3286
IGF1	3.35982	8.22009	12.6068	3.25764e-27	1.31591e-25	51.0449
PCDH10	3.35759	2.7613	11.4742	9.36292e-24	2.86367e-22	43.1333
FGF7	3.35732	7.8116	17.5267	2.58596e-42	3.667e-40	85.6275
GFPT2	3.35297	7.07374	19.0274	8.5672e-47	1.90907e-44	95.8875
NKX3-2	3.35156	4.12802	13.2521	3.3545e-29	1.61191e-27	55.5936
BNC2	3.34981	7.47568	19.9081	2.24042e-49	6.88351e-47	101.801
GREM2	3.34873	5.60947	10.1196	1.04297e-19	2.19391e-18	33.8871
ST6GALNAC5	3.34473	6.25941	21.7543	1.15198e-54	6.31348e-52	113.905
SYNPO2	3.34356	10.3155	10.5201	6.84575e-21	1.60483e-19	36.588
TMEM90B	3.34056	5.84273	19.9811	1.37369e-49	4.5665e-47	102.287
BCHE	3.32927	4.02309	13.3111	2.2063e-29	1.06776e-27	56.0102
MFAP4	3.32753	10.5443	16.5938	1.74133e-39	1.82481e-37	79.149
COLEC12	3.32458	6.81019	15.7143	8.53184e-37	6.83829e-35	72.9866
AOX1	3.32157	5.50976	11.6831	2.17513e-24	7.04588e-23	44.5829
SCN7A	3.32018	3.53739	10.4573	1.05136e-20	2.40899e-19	36.1625
LAMA2	3.32018	8.18904	17.6778	9.06693e-43	1.37208e-40	86.6701
CHRM2	3.31508	2.91571	9.53941	5.08273e-18	9.29375e-17	30.0361
LMOD1	3.31274	9.02427	12.4083	1.32528e-26	5.07057e-25	49.6504
CDO1	3.30953	3.77219	14.1008	8.03372e-32	4.57606e-30	61.5943
ODZ4	3.29691	6.81278	15.846	3.3646e-37	2.79621e-35	73.9123
CSDC2	3.29252	4.93071	17.6601	1.02477e-42	1.53929e-40	86.5483
SGCD	3.29007	8.1056	21.6653	2.05324e-54	1.09568e-51	113.331
CASQ2	3.28775	4.35872	10.649	2.83283e-21	6.87131e-20	37.4634
BOC	3.28739	7.85963	16.1592	3.69613e-38	3.43808e-36	76.1095
PDGFRL	3.28333	5.67324	15.4578	5.23793e-36	3.90496e-34	71.1813
ZFHX4	3.25924	6.86114	14.8593	3.65305e-34	2.3973e-32	66.9586
DKK2	3.2461	5.38068	18.282	1.40011e-44	2.67843e-42	90.8187
GXYLT2	3.2363	6.10643	15.8499	3.2743e-37	2.73236e-35	73.9393
TAGLN	3.2205	12.3752	15.8253	3.89537e-37	3.22409e-35	73.7665
PDE3A	3.22013	6.89443	16.114	5.0797e-38	4.61911e-36	75.7932
LMO3	3.21471	5.03421	12.7727	1.00617e-27	4.30446e-26	52.2127
KERA	3.21218	2.33462	16.7995	4.11898e-40	4.77284e-38	80.5832
GDF6	3.20413	2.98629	15.2435	2.39127e-35	1.71343e-33	69.6707
SHISA3	3.20199	4.71091	10.597	4.04531e-21	9.71928e-20	37.1099
CADM3	3.20176	4.41698	9.86979	5.61084e-19	1.10785e-17	32.2193
STON1	3.19817	8.14945	20.1041	6.03409e-50	2.14665e-47	103.105
STON1-GTF2A1L	3.197	2.27899	10.6722	2.41517e-21	5.90057e-20	37.6216
ZFPM2	3.19585	6.05608	18.9628	1.32926e-46	2.89837e-44	95.4506
LUM	3.19498	12.9135	29.3987	1.28256e-74	1.30039e-70	159.467
ABCA6	3.19074	5.34187	14.3143	1.75905e-32	1.04604e-30	63.1049
BARX1	3.18992	7.81546	12.4667	8.76911e-27	3.41305e-25	50.0608
ITGA11	3.18424	9.08525	21.2512	3.05663e-53	1.51892e-50	110.647
C5orf23	3.18316	4.42423	14.5123	4.30161e-33	2.67571e-31	64.5057
MRGPRF	3.18276	7.97222	16.0518	7.87517e-38	7.00406e-36	75.357
MGP	3.17861	10.9596	14.9696	1.6693e-34	1.12459e-32	67.7377
DCLK1	3.17846	5.81948	13.0632	1.28285e-28	5.86385e-27	54.2601
AGTR1	3.17487	3.74801	10.5129	7.19309e-21	1.68043e-19	36.539
C13orf33	3.16213	6.83542	18.1465	3.55701e-44	6.55719e-42	89.8913
AEBP1	3.15974	12.1408	26.2299	9.91592e-67	3.35125e-63	141.479
NPR3	3.15829	3.2109	14.8808	3.13758e-34	2.07921e-32	67.11
COL3A1	3.15686	14.9802	25.0423	1.23414e-63	2.50259e-60	134.412
VIP	3.15576	3.2182	9.47011	8.0428e-18	1.44329e-16	29.5817
COL14A1	3.15549	9.679	16.0179	1.00042e-37	8.78203e-36	75.1189
DCN	3.15443	12.311	24.2796	1.31685e-61	1.57077e-58	129.778
ADAMTS12	3.15299	7.55648	17.1929	2.63641e-41	3.4491e-39	83.3177
THSD7B	3.1508	3.17505	12.7976	8.43676e-28	3.64001e-26	52.3877
MOXD1	3.14217	7.79211	16.5779	1.94677e-39	1.99377e-37	79.038
ABCC9	3.14027	7.68565	16.6191	1.45726e-39	1.54713e-37	79.3262
RUNX1T1	3.13393	5.77066	17.2996	1.25381e-41	1.68377e-39	84.0571
PENK	3.13274	2.85871	10.5678	4.94152e-21	1.17473e-19	36.9114
ADAMTS16	3.13206	4.07436	13.9694	2.04486e-31	1.13294e-29	60.6651
FBN1	3.12536	11.1916	25.4131	1.30803e-64	3.31554e-61	136.638
ABCA9	3.12376	4.84792	13.5517	3.99098e-30	2.0283e-28	57.7104
AR	3.1231	3.60844	16.4803	3.86281e-39	3.83971e-37	78.3563
MYLK	3.12102	11.4142	15.0617	8.68496e-35	5.99026e-33	68.3876
DPYSL3	3.11946	11.0432	17.5989	1.56647e-42	2.3186e-40	86.1262
CST2	3.11735	4.76546	10.8377	7.74039e-22	1.98683e-20	38.7507
VGLL3	3.11445	7.53838	18.951	1.44039e-46	3.07455e-44	95.3708
TCEAL2	3.1126	3.60645	8.74246	9.20909e-16	1.37109e-14	24.8909
ST6GAL2	3.11213	4.05037	12.6023	3.36315e-27	1.35582e-25	51.0133
PEG3	3.10376	5.36241	16.5934	1.7458e-39	1.82481e-37	79.1464
KCNK2	3.09795	3.15861	11.1772	7.39803e-23	2.08357e-21	41.081
F13A1	3.09432	7.75446	12.6068	3.25727e-27	1.31591e-25	51.0451
ROR2	3.08776	7.57691	14.8808	3.13569e-34	2.07921e-32	67.1106
SMOC2	3.08224	9.35171	13.4541	7.98599e-30	3.96912e-28	57.0206
RGS4	3.07825	6.48821	16.165	3.54644e-38	3.31404e-36	76.1506
NAV3	3.06897	5.01646	15.0203	1.16475e-34	7.95246e-33	68.0957
MSRB3	3.06754	8.92965	19.52	3.04744e-48	8.02546e-46	99.2052
FN1	3.06535	14.4166	16.9826	1.14447e-40	1.43257e-38	81.8572
MMP2	3.0652	12.3988	24.2847	1.27581e-61	1.57077e-58	129.81
COL8A2	3.06201	7.63307	20.9895	1.70251e-52	8.02871e-50	108.94
KIAA0408	3.05541	2.85443	7.84895	2.47199e-13	2.8759e-12	19.3688
NPTX1	3.04367	4.30434	9.13021	7.50114e-17	1.23065e-15	27.3713
SVEP1	3.04039	8.09458	16.6284	1.36589e-39	1.45776e-37	79.3906
CCL21	3.03489	7.81264	8.78855	6.85152e-16	1.03451e-14	25.1833
PLP1	3.03014	3.24171	9.37844	1.47311e-17	2.59302e-16	28.9824
CPXM2	3.0286	8.07213	14.0491	1.16031e-31	6.48174e-30	61.2286
TMEM35	3.02708	3.6595	11.6655	2.45916e-24	7.89034e-23	44.461
FAT3	3.02061	4.27377	12.7225	1.43644e-27	5.9324e-26	51.8588
CORIN	3.01866	5.31864	15.6921	9.9831e-37	7.90771e-35	72.8303
EFEMP1	3.01719	9.86731	14.6914	1.20478e-33	7.61078e-32	65.7716
PRKD1	3.0145	5.88253	20.6589	1.50838e-51	6.64935e-49	106.772
KCND2	3.01164	4.11853	17.2527	1.73851e-41	2.28919e-39	83.732
CPEB1	3.01101	2.85868	14.0399	1.23819e-31	6.89779e-30	61.164
FLRT2	3.01082	7.40706	14.3617	1.25566e-32	7.55555e-31	63.4402
CDH11	3.0076	10.2733	28.2127	9.96356e-72	6.7347e-68	152.881
CPZ	3.0026	7.81594	18.1021	4.82997e-44	8.74483e-42	89.587
COL1A2	2.99775	14.8197	24.6428	1.41142e-62	2.38507e-59	131.995
PGM5	2.99589	7.46693	9.88728	4.98944e-19	9.88046e-18	32.3357
GPR133	2.99289	6.4526	11.6778	2.25724e-24	7.30022e-23	44.5461
TWIST2	2.99233	4.87213	16.5065	3.21233e-39	3.20885e-37	78.5398
GLI3	2.98559	7.38021	19.8833	2.64538e-49	7.88869e-47	101.635
PCDHGA12	2.98371	5.90687	19.3181	1.19197e-47	2.91214e-45	97.8489
SORCS2	2.98178	5.89408	15.5863	2.11014e-36	1.62698e-34	72.0857
ABCA8	2.98003	5.68753	8.42609	6.88453e-15	9.35687e-14	22.9029
MYOC	2.97338	2.76766	8.68797	1.30522e-15	1.9207e-14	24.5461
FMO2	2.96707	6.68595	10.3881	1.68551e-20	3.77666e-19	35.6944
MKX	2.9652	4.72632	13.1211	8.50694e-29	3.94745e-27	54.6685
ABI3BP	2.96208	8.06446	10.783	1.12823e-21	2.85264e-20	38.3768
ASB5	2.9601	2.41015	7.87529	2.10496e-13	2.47159e-12	19.5273
ADH1B	2.95969	6.18268	7.3774	4.19092e-12	4.19371e-11	16.5805
PPFIA2	2.95334	2.76955	20.6187	1.968e-51	8.49089e-49	106.508
ADAMTS2	2.94575	8.98745	17.8407	2.93414e-43	4.91724e-41	87.7924
NAP1L3	2.94423	4.51221	18.3459	9.02807e-45	1.74354e-42	91.2552
CCDC8	2.94086	6.1223	15.0789	7.68819e-35	5.32086e-33	68.5089
AOC3	2.93915	9.05406	15.754	6.44498e-37	5.18617e-35	73.2656
VCAN	2.93248	11.7087	24.889	3.1359e-63	5.78088e-60	133.487
ANK2	2.93037	7.09083	12.1323	9.27948e-26	3.34226e-24	47.7165
NRXN3	2.92942	6.30047	10.4483	1.118e-20	2.55016e-19	36.1015
HOPX	2.92798	8.25222	14.3089	1.82732e-32	1.08346e-30	63.067
PNMAL1	2.92308	5.06423	12.2501	4.04541e-26	1.49695e-24	48.5415
CRTAC1	2.91879	2.85047	11.2305	5.10791e-23	1.45271e-21	41.4487
KAL1	2.91794	7.37984	16.7068	7.88456e-40	8.73678e-38	79.9372
MYL9	2.90905	12.1277	14.1703	4.89809e-32	2.85412e-30	62.0864
RELN	2.90424	4.16568	10.1989	6.09818e-20	1.31273e-18	34.4192
CDH2	2.90056	5.35771	11.2532	4.36264e-23	1.24775e-21	41.6053
SERPINF1	2.89203	10.2651	19.9091	2.22558e-49	6.88351e-47	101.807
GLI1	2.88998	5.88326	15.8903	2.4622e-37	2.07172e-35	74.2229
SMYD1	2.88781	2.67311	6.63002	3.04423e-10	2.40385e-09	12.3705
GLRB	2.88581	4.67825	14.9909	1.43535e-34	9.76712e-33	67.8879
PCDH9	2.88079	4.1627	10.8276	8.29565e-22	2.12666e-20	38.6819
BMP3	2.88076	3.84901	7.30126	6.56134e-12	6.41209e-11	16.1395
EPHA7	2.87773	5.07168	8.86658	4.14676e-16	6.39452e-15	25.6798
PGR	2.87545	5.21956	15.1974	3.31735e-35	2.36032e-33	69.345
JPH2	2.8728	6.98438	10.4541	1.07447e-20	2.45637e-19	36.1409
TIMP3	2.87278	11.9985	22.3459	2.53697e-56	1.90536e-53	117.696
CTHRC1	2.87247	9.14293	18.5071	2.98691e-45	5.99688e-43	92.3553
MXRA8	2.86504	10.5135	19.464	4.44522e-48	1.15564e-45	98.8297
STMN2	2.86397	3.75532	10.7152	1.79797e-21	4.47902e-20	37.9144
GUCY1A3	2.8625	9.72661	17.7392	5.92407e-43	9.45893e-41	87.0935
ADCY5	2.86205	6.4726	8.92494	2.8449e-16	4.46164e-15	26.0525
NUDT10	2.85886	2.87457	16.634	1.31301e-39	1.40874e-37	79.4299
TNN	2.85604	4.40947	11.3817	1.78468e-23	5.33772e-22	42.4928
CYS1	2.8555	6.02098	11.8813	5.41965e-25	1.83472e-23	45.9633
PTPRN	2.85445	3.77127	9.99122	2.48059e-19	5.0201e-18	33.0283
C10orf72	2.85146	7.74767	23.2447	8.36588e-59	7.3758e-56	123.371
CRYAB	2.85112	7.4247	12.925	3.42029e-28	1.50448e-26	53.2852
CRISPLD1	2.84978	6.79219	14.9879	1.46684e-34	9.94799e-33	67.8663
NXPH3	2.84911	5.00341	10.9373	3.89204e-22	1.02764e-20	39.433
FIBIN	2.84755	7.14294	21.8449	6.40211e-55	3.7092e-52	114.489
WNT2	2.84467	6.3435	11.802	9.45314e-25	3.158e-23	45.4106
P4HA3	2.84192	5.6438	19.7791	5.32394e-49	1.49943e-46	100.94
PRUNE2	2.83908	8.79597	8.61113	2.13104e-15	3.06695e-14	24.0616
GLT8D2	2.83891	7.42992	27.3869	1.13377e-69	4.59812e-66	148.192
LGI2	2.83762	7.01291	13.9264	2.77641e-31	1.52162e-29	60.361
ELN	2.83353	9.75756	14.107	7.6837e-32	4.38901e-30	61.6386
LSAMP	2.83243	6.49327	15.6251	1.6032e-36	1.24559e-34	72.3591
ACTA2	2.82592	12.4907	16.9102	1.89804e-40	2.33263e-38	81.354
GNAO1	2.82591	6.95518	10.8256	8.40992e-22	2.15324e-20	38.6684
MYOCD	2.82524	6.6952	10.3682	1.93029e-20	4.30609e-19	35.5599
LOC728264	2.82502	7.987	12.5401	5.22055e-27	2.07167e-25	50.5762
GSTM5	2.81676	4.92492	14.6907	1.21063e-33	7.62396e-32	65.7668
FABP4	2.81347	4.29091	9.24735	3.48683e-17	5.89216e-16	28.1295
GPR1	2.81313	3.42991	13.8805	3.84966e-31	2.08169e-29	60.0359
EPYC	2.81187	2.12254	9.24402	3.56378e-17	6.00718e-16	28.1079
NOX4	2.81131	5.60705	20.9959	1.63297e-52	7.88413e-50	108.982
NGFR	2.80567	5.77026	8.51513	3.92139e-15	5.484e-14	23.4589
COL1A1	2.8045	15.7968	18.0912	5.20523e-44	9.34085e-42	89.5126
EVC	2.80065	8.17063	17.7318	6.2342e-43	9.72439e-41	87.0427
INMT	2.80006	6.71723	14.9624	1.75708e-34	1.17981e-32	67.6867
C1QTNF7	2.80002	5.23176	12.1243	9.81474e-26	3.51631e-24	47.6608
PLXDC2	2.7991	8.60307	22.0047	2.27957e-55	1.49113e-52	115.515
FAM19A5	2.79596	6.45669	17.4885	3.37079e-42	4.714e-40	85.3639
SYNM	2.79175	9.45788	8.21633	2.56531e-14	3.28198e-13	21.604
ADAM23	2.79066	4.74982	12.072	1.41897e-25	5.02161e-24	47.2946
LRRN4CL	2.78799	5.81836	17.4402	4.7145e-42	6.54799e-40	85.0301
MN1	2.78636	8.12811	14.2423	2.93503e-32	1.72512e-30	62.5957
SYNC	2.77944	7.22569	11.9051	4.58718e-25	1.56862e-23	46.1289
KIAA1644	2.77717	6.08152	11.7066	1.84492e-24	6.00501e-23	44.7465
CTSG	2.77375	2.82336	10.7823	1.13332e-21	2.86195e-20	38.3723
DACT1	2.77096	8.01143	17.7445	5.71225e-43	9.30231e-41	87.1297
AKAP12	2.77039	9.54687	13.9948	1.7071e-31	9.48401e-30	60.8447
SLC24A3	2.76837	7.60562	15.1583	4.37714e-35	3.09267e-33	69.0693
MAPK10	2.76306	5.4637	14.1076	7.65133e-32	4.38287e-30	61.6428
COL6A3	2.76291	13.5541	24.5262	2.88622e-62	4.50206e-59	131.285
MRVI1	2.75953	9.54464	17.7278	6.41079e-43	9.92351e-41	87.0149
DACT3	2.75951	7.13291	14.142	5.98984e-32	3.47034e-30	61.8862
C6orf186	2.75877	3.18918	11.2	6.31494e-23	1.79097e-21	41.2381
MMP16	2.75791	4.88787	17.7374	5.99835e-43	9.5027e-41	87.0811
ARSI	2.75558	5.45315	14.8867	3.00866e-34	2.00689e-32	67.1517
COL12A1	2.75347	12.1936	22.0808	1.39472e-55	9.42739e-53	116.003
KCNA1	2.75295	2.30152	9.13259	7.38579e-17	1.21369e-15	27.3866
PDE1A	2.75277	6.29179	16.7446	6.04713e-40	6.81243e-38	80.2012
GPC6	2.75052	8.5952	19.585	1.96538e-48	5.31386e-46	99.6413
PI16	2.75012	4.56838	8.38456	8.94361e-15	1.20264e-13	22.6444
VIPR2	2.74387	4.32611	9.58161	3.8412e-18	7.08751e-17	30.3135
RBMS3	2.73969	5.14744	15.9247	1.93067e-37	1.6519e-35	74.4648
PRND	2.73839	4.11097	12.1592	7.67925e-26	2.78568e-24	47.9046
AHNAK2	2.73592	10.1346	10.2374	4.69639e-20	1.01854e-18	34.6782
GHR	2.73375	5.60753	14.981	1.54023e-34	1.04109e-32	67.8177
PRDM6	2.73248	4.42304	16.578	1.94452e-39	1.99377e-37	79.0392
LPPR4	2.73189	6.05234	17.5308	2.51359e-42	3.58948e-40	85.6558
SRPX	2.72897	6.89806	13.8119	6.2722e-31	3.35587e-29	59.5505
PSD	2.72888	5.88504	9.62931	2.79742e-18	5.22151e-17	30.6276
SCN2B	2.72468	2.7785	11.8932	4.98581e-25	1.69635e-23	46.0461
THBS1	2.72333	12.6555	19.8684	2.92327e-49	8.59101e-47	101.536
ADAMTSL3	2.72321	6.03324	11.5568	5.26033e-24	1.64359e-22	43.7059
C7orf58	2.72301	8.18567	13.7718	8.34279e-31	4.41711e-29	59.2668
BGN	2.71701	12.9524	21.2505	3.07111e-53	1.51892e-50	110.643
GEFT	2.71102	7.03832	15.4902	4.166e-36	3.12882e-34	71.409
APOD	2.7097	9.07176	7.6486	8.32042e-13	9.02254e-12	18.1726
TWIST1	2.7053	5.56304	14.5083	4.42612e-33	2.74474e-31	64.4773
SLITRK5	2.70494	3.12564	8.88084	3.7824e-16	5.85493e-15	25.7708
MAMDC2	2.70455	5.07272	8.51073	4.03221e-15	5.62346e-14	23.4314
CYBRD1	2.70387	10.5307	17.5721	1.88614e-42	2.71256e-40	85.9415
SCARF2	2.70346	8.79206	19.8944	2.45583e-49	7.43274e-47	101.709
ANGPTL2	2.69825	10.4422	21.9266	3.77409e-55	2.39159e-52	115.014
TBX18	2.69724	3.8557	11.3588	2.09271e-23	6.18601e-22	42.3347
INHBA	2.69601	8.72312	18.003	9.56566e-44	1.68672e-41	88.9073
ZNF385D	2.69535	3.80769	12.4372	1.08054e-26	4.18951e-25	49.8533
NHSL2	2.69459	5.69496	15.2721	1.95272e-35	1.40916e-33	69.8722
MAGEL2	2.68542	2.7924	17.8617	2.53897e-43	4.3265e-41	87.9363
SPEG	2.6778	7.09485	8.72075	1.05828e-15	1.56984e-14	24.7534
PTGFR	2.67725	5.55098	14.0788	9.39175e-32	5.3049e-30	61.4389
KCNE4	2.67551	7.06277	18.9554	1.39827e-46	3.0164e-44	95.4003
ADAM12	2.67216	8.15476	13.7933	7.15867e-31	3.80009e-29	59.419
CPXM1	2.67079	7.87236	15.9146	2.0735e-37	1.76666e-35	74.3938
WISP1	2.67045	7.09991	17.7608	5.1026e-43	8.48118e-41	87.242
CACNA2D1	2.66977	6.15648	10.1246	1.00857e-19	2.12818e-18	33.9204
MPDZ	2.66521	7.78974	17.1432	3.72901e-41	4.84723e-39	82.9728
COL5A1	2.66337	12.5059	22.1528	8.77154e-56	6.13342e-53	116.464
FXYD1	2.66219	4.6555	10.2251	5.10682e-20	1.10401e-18	34.5951
TMEM59L	2.66023	3.02891	11.2683	3.92929e-23	1.13019e-21	41.7092
NRXN2	2.65985	5.67977	10.0083	2.2108e-19	4.51013e-18	33.1424
CTSK	2.65865	10.2616	25.5054	7.50271e-65	2.17343e-61	137.19
PCBP3	2.65662	4.80967	11.5196	6.82104e-24	2.11818e-22	43.4479
NEGR1	2.65558	7.02554	12.7576	1.11992e-27	4.74106e-26	52.1062
DOK5	2.65381	4.80796	16.838	3.1451e-40	3.72961e-38	80.8515
RSPO1	2.65282	3.15504	11.3785	1.82463e-23	5.44915e-22	42.4708
GRIK5	2.65014	4.53219	9.35565	1.71171e-17	2.9871e-16	28.8338
SCUBE2	2.64094	5.60002	11.5052	7.54384e-24	2.33192e-22	43.3478
MATN3	2.64037	6.10099	11.0478	1.81393e-22	4.91749e-21	40.1907
MMP11	2.62713	10.2109	11.3372	2.43299e-23	7.16054e-22	42.1851
FAM198A	2.62629	5.21549	10.8124	9.20923e-22	2.34604e-20	38.5783
GAP43	2.62344	3.22262	11.4544	1.07507e-23	3.27331e-22	42.9961
DSEL	2.6206	6.70196	16.7327	6.57565e-40	7.3669e-38	80.1178
C14orf132	2.61974	7.73645	13.8034	6.6603e-31	3.54482e-29	59.4908
EPHA3	2.61964	7.31837	12.8713	5.00438e-28	2.18234e-26	52.9069
IGF2	2.61682	10.3336	9.34481	1.8383e-17	3.197e-16	28.7632
TUB	2.61663	5.46705	11.6599	2.55898e-24	8.18469e-23	44.4215
PDZD4	2.61566	4.88352	10.7129	1.82656e-21	4.53908e-20	37.8988
COPZ2	2.61357	6.18149	17.8441	2.86628e-43	4.84354e-41	87.8157
FGF5	2.61147	2.40402	12.2959	2.92873e-26	1.09776e-24	48.8624
POSTN	2.60863	11.8701	16.5422	2.50105e-39	2.5107e-37	78.7888
NUDT11	2.60818	3.7448	15.1844	3.63598e-35	2.57799e-33	69.2538
BEND6	2.60795	4.62513	14.2504	2.77002e-32	1.63286e-30	62.6533
ZDHHC15	2.60717	3.95701	13.8701	4.14564e-31	2.22985e-29	59.9623
GRP	2.6062	2.06963	10.5598	5.21831e-21	1.23474e-19	36.8573
ARHGAP20	2.60564	5.24246	14.9542	1.86252e-34	1.24648e-32	67.6287
MAP1A	2.60553	8.9341	19.0349	8.14007e-47	1.83405e-44	95.9383
MMRN1	2.59372	6.26213	10.234	4.80561e-20	1.04111e-18	34.6554
RASSF8	2.59325	7.77651	15.535	3.03375e-36	2.31272e-34	71.7246
FXYD6	2.58911	8.24694	16.1329	4.44629e-38	4.07973e-36	75.9257
BHMT2	2.58884	4.3899	11.8085	9.03624e-25	3.02371e-23	45.4554
CARTPT	2.58689	1.97715	7.92181	1.58364e-13	1.88236e-12	19.8079
ENOX1	2.58463	5.00087	14.8286	4.54426e-34	2.95348e-32	66.7415
LRRC17	2.57815	5.37508	16.4785	3.911e-39	3.86865e-37	78.344
LOX	2.57787	9.34107	20.2703	1.99164e-50	7.47897e-48	104.207
AMPH	2.57198	5.04423	15.8765	2.71318e-37	2.27347e-35	74.1263
SPARCL1	2.57006	11.6685	13.9013	3.32e-31	1.81463e-29	60.1831
HTRA3	2.56961	9.74353	16.9975	1.03124e-40	1.29885e-38	81.9609
PLIN4	2.56955	6.47544	7.70775	5.82442e-13	6.48231e-12	18.524
PTPRD	2.56854	5.37898	12.2189	5.0409e-26	1.84512e-24	48.3229
RERG	2.56312	6.73186	12.1543	7.94935e-26	2.87852e-24	47.8703
CHRNA3	2.56094	4.50446	8.54098	3.32839e-15	4.68377e-14	23.6209
KLF17	2.55927	2.48239	12.4528	9.67353e-27	3.75785e-25	49.9633
EYA4	2.55584	4.25518	11.0464	1.83094e-22	4.95698e-21	40.1815
KLHL4	2.55119	3.66353	12.1122	1.06942e-25	3.8112e-24	47.5756
LRRC4C	2.55103	3.116	11.7632	1.2414e-24	4.09984e-23	45.14
FHL1	2.55023	9.80125	11.0345	1.98794e-22	5.36057e-21	40.0998
TIMP2	2.54733	12.5805	27.9205	5.26968e-71	2.67146e-67	151.231
TNS1	2.54525	12.0224	14.077	9.5098e-32	5.35666e-30	61.4265
HSPB2	2.54465	5.17824	17.5972	1.58509e-42	2.32916e-40	86.1144
CNKSR2	2.54031	2.3887	9.38855	1.37809e-17	2.43211e-16	29.0484
TMEM119	2.53841	8.56675	16.8061	3.93262e-40	4.58309e-38	80.6292
SORCS1	2.53748	2.91203	8.74247	9.20854e-16	1.37109e-14	24.891
BAI3	2.53545	2.60119	10.9667	3.17726e-22	8.42202e-21	39.6344
C1S	2.53147	11.9694	17.6863	8.54765e-43	1.30323e-40	86.7288
CLIP3	2.52899	8.52965	16.3039	1.33442e-38	1.28243e-36	77.123
HSPB8	2.52761	8.17034	10.5807	4.52202e-21	1.08134e-19	36.9994
ZCCHC24	2.52601	9.18231	16.5828	1.88019e-39	1.94523e-37	79.0727
CRLF1	2.52243	4.00624	8.65281	1.63386e-15	2.37501e-14	24.3241
TGFB3	2.5218	7.82502	16.6418	1.24335e-39	1.3411e-37	79.4841
MAP6	2.52036	5.65484	13.6061	2.71055e-30	1.3845e-28	58.0951
SHANK1	2.51958	3.02061	14.4006	9.51984e-33	5.76249e-31	63.7156
SLIT3	2.51885	8.66963	13.0656	1.26096e-28	5.78501e-27	54.2772
LTBP2	2.51621	10.9844	19.8375	3.59813e-49	1.02765e-46	101.33
TNXB	2.51485	8.91385	10.5003	7.84184e-21	1.81733e-19	36.4533
WSCD2	2.51459	4.08991	7.55531	1.45609e-12	1.53226e-11	17.6213
TCEAL7	2.51401	4.54133	16.5557	2.27395e-39	2.29408e-37	78.8835
DCLK2	2.51252	5.6379	15.5753	2.28159e-36	1.7525e-34	72.008
MEIS3	2.51227	6.23824	19.8493	3.32365e-49	9.62814e-47	101.408
FRMD6	2.51159	8.60173	17.5957	1.6017e-42	2.33664e-40	86.1041
FGF10	2.51077	2.21444	10.65	2.81275e-21	6.83077e-20	37.4704
OLFML2B	2.50844	9.37562	16.8268	3.40044e-40	4.00896e-38	80.7739
HSD11B1	2.50686	5.47723	11.798	9.72675e-25	3.24406e-23	45.3823
ACSS3	2.49899	4.90399	10.5304	6.38194e-21	1.50305e-19	36.6576
TACR2	2.49815	5.73471	6.88856	7.12112e-11	6.08086e-10	13.7959
SRPX2	2.49755	7.40019	17.8686	2.42052e-43	4.1596e-41	87.9838
NACAD	2.49704	5.87132	12.769	1.03301e-27	4.4007e-26	52.1865
LRCH2	2.49672	5.48112	16.6981	8.37665e-40	9.17514e-38	79.877
CALD1	2.49591	12.9399	16.2071	2.63679e-38	2.48692e-36	76.4455
WISP2	2.49527	3.4995	10.1847	6.71553e-20	1.43799e-18	34.3236
APCDD1L	2.49192	3.90959	12.6768	1.98475e-27	8.1471e-26	51.5374
C1R	2.49035	11.8031	17.7021	7.65812e-43	1.17645e-40	86.8381
FREM1	2.48332	4.95401	6.99542	3.86986e-11	3.44482e-10	14.3948
PCDHGB6	2.48106	5.56317	14.4113	8.82112e-33	5.37161e-31	63.7914
SV2B	2.48034	4.75506	10.8671	6.3182e-22	1.63419e-20	38.9522
C15orf59	2.48032	3.72303	13.1674	6.12316e-29	2.8742e-27	54.9954
NTRK3	2.48023	2.81537	11.1774	7.38557e-23	2.08296e-21	41.0827
LOC100192378	2.47734	1.83127	13.8893	3.61679e-31	1.961e-29	60.098
FSTL1	2.47731	12.3149	25.0852	9.51222e-64	2.14321e-60	134.67
LDB3	2.47557	5.16883	8.26524	1.89026e-14	2.43989e-13	21.9054
KIAA2022	2.47439	3.45822	9.53528	5.22359e-18	9.54271e-17	30.0091
DARC	2.4732	7.2156	7.92636	1.5401e-13	1.83168e-12	19.8354
SPARC	2.47264	14.1058	24.0905	4.23915e-61	4.77564e-58	128.618
CES1	2.47149	6.29772	7.18209	1.31666e-11	1.23607e-10	15.4544
PODNL1	2.45515	6.59413	15.7639	6.00956e-37	4.85506e-35	73.3352
SERPING1	2.45502	12.1702	16.7731	4.9551e-40	5.67681e-38	80.3993
KCNB1	2.4546	2.8519	8.24167	2.19022e-14	2.81275e-13	21.76
NDN	2.45352	7.8931	16.298	1.39134e-38	1.33083e-36	77.0815
GLI2	2.4525	7.64675	13.9459	2.41706e-31	1.32827e-29	60.4988
GAS7	2.45145	9.29037	16.408	6.41801e-39	6.25695e-37	77.8512
EMILIN1	2.45094	10.7723	16.8434	3.02759e-40	3.61138e-38	80.8894
KCNMB1	2.45026	7.56308	10.4397	1.1854e-20	2.69782e-19	36.0435
CNTN4	2.44884	6.17284	13.9486	2.3715e-31	1.30677e-29	60.5177
TSHZ3	2.44846	7.71335	19.7518	6.3979e-49	1.77721e-46	100.757
PYGM	2.44752	4.40139	9.91893	4.03419e-19	8.07556e-18	32.5463
DZIP1	2.44696	6.96822	16.3579	9.12844e-39	8.85677e-37	77.5008
IGFBP5	2.44686	12.9164	15.5655	2.44448e-36	1.87054e-34	71.9394
DLG2	2.44642	4.10792	9.29362	2.5739e-17	4.40824e-16	28.43
TSPAN2	2.44434	7.35137	12.093	1.224e-25	4.35442e-24	47.4414
FERMT2	2.44047	9.73318	16.9578	1.36062e-40	1.68236e-38	81.6851
PLXNC1	2.43937	7.63945	11.6681	2.41483e-24	7.77249e-23	44.4791
CCL14	2.43793	6.15491	9.11667	8.19374e-17	1.33886e-15	27.2839
CDR1	2.43769	3.79021	13.0463	1.44594e-28	6.55944e-27	54.1411
LOXL4	2.43398	5.72275	11.2685	3.92251e-23	1.12984e-21	41.7109
ZNF423	2.43395	7.30463	16.0742	6.72651e-38	6.0354e-36	75.5138
C7orf10	2.43385	4.39852	13.1553	6.67054e-29	3.12391e-27	54.9102
RECK	2.43333	7.36171	19.9515	1.67487e-49	5.4779e-47	102.09
COL4A4	2.4325	6.38494	9.33988	1.89893e-17	3.29679e-16	28.731
BMPR1B	2.43173	5.06322	8.85266	4.53577e-16	6.96791e-15	25.5911
PCDHGA3	2.43154	3.33022	13.2505	3.39433e-29	1.62719e-27	55.5819
PCDH19	2.43074	4.29634	11.6397	2.94684e-24	9.39559e-23	44.2814
SMAD9	2.42743	5.78493	10.421	1.34673e-20	3.04787e-19	35.9169
GDF10	2.42687	2.68799	9.6761	2.04867e-18	3.86805e-17	30.9362
ADCYAP1	2.42638	3.42113	8.88222	3.74889e-16	5.81192e-15	25.7796
ZNF385B	2.42536	4.22058	9.36366	1.6238e-17	2.85086e-16	28.886
RSPO2	2.42371	3.39024	8.44438	6.13428e-15	8.40479e-14	23.0169
LTBP1	2.42356	10.633	16.2246	2.33119e-38	2.20897e-36	76.568
TMEM47	2.42321	9.00418	17.5223	2.6664e-42	3.75482e-40	85.5971
GPNMB	2.42024	11.0403	14.4898	5.04988e-33	3.122e-31	64.3462
KIAA1755	2.41638	6.94696	14.4711	5.76859e-33	3.55548e-31	64.2138
SSPN	2.41568	8.65452	15.9632	1.47198e-37	1.28328e-35	74.7347
PTHLH	2.4147	5.07903	13.002	1.9811e-28	8.88775e-27	53.8281
RET	2.41454	4.99249	8.74864	8.85113e-16	1.32265e-14	24.9301
PABPC5	2.41446	3.70206	17.8954	2.01125e-43	3.51587e-41	88.1681
PCOLCE	2.41374	9.95193	18.7749	4.78474e-46	1.00026e-43	94.1768
LRRN2	2.41213	5.84134	10.7238	1.69422e-21	4.24139e-20	37.9734
SGCA	2.41184	4.65016	7.93542	1.45689e-13	1.73781e-12	19.8902
BHLHE22	2.41169	4.46611	12.8239	7.00276e-28	3.03423e-26	52.5729
FCER1A	2.40657	3.73621	8.36214	1.02978e-14	1.37652e-13	22.5052
COL5A2	2.40627	11.8553	21.7546	1.14963e-54	6.31348e-52	113.907
PCDHGB7	2.4059	6.90113	14.8799	3.15695e-34	2.08523e-32	67.1038
PRICKLE2	2.4057	8.27722	14.3896	1.02986e-32	6.21535e-31	63.6374
SUSD5	2.40332	4.58295	11.7514	1.34782e-24	4.43687e-23	45.0583
GFRA1	2.4002	6.63664	6.97201	4.42512e-11	3.90822e-10	14.2631
SHC4	2.39977	4.14335	14.441	7.14383e-33	4.38978e-31	64.0012
PRKG1	2.39967	6.39677	16.8965	2.08933e-40	2.55226e-38	81.2584
NBEA	2.39932	6.17912	8.40939	7.6489e-15	1.0361e-13	22.7989
FAM43B	2.39808	2.8522	12.9174	3.60933e-28	1.5842e-26	53.2317
NEXN	2.39602	8.69482	11.989	2.54353e-25	8.80166e-24	46.7147
CHRD	2.39533	6.47412	13.0631	1.28393e-28	5.86385e-27	54.2592
MFAP2	2.3938	8.78082	12.7269	1.39149e-27	5.76834e-26	51.8904
NPTXR	2.3933	7.06354	10.0348	1.84925e-19	3.80702e-18	33.3194
EBF2	2.38964	3.18313	12.0879	1.26895e-25	4.49855e-24	47.4056
NTNG2	2.38885	5.08384	16.6067	1.58974e-39	1.67899e-37	79.2396
ZNF521	2.38787	7.39537	19.4235	5.8455e-48	1.50044e-45	98.5574
TNC	2.38645	11.2385	10.7207	1.73058e-21	4.32176e-20	37.9523
FGFR1	2.38348	9.67508	16.0255	9.4842e-38	8.39828e-36	75.172
EFS	2.38235	6.4183	14.8089	5.22531e-34	3.37449e-32	66.6026
GGT5	2.3805	9.30542	17.6456	1.13322e-42	1.68967e-40	86.4483
PHYHIPL	2.37869	4.88549	7.85201	2.42633e-13	2.82928e-12	19.3872
CACNA1C	2.37839	8.12519	11.3633	2.02865e-23	6.01418e-22	42.3656
EFEMP2	2.3768	9.1695	20.3259	1.37507e-50	5.57675e-48	104.575
ST8SIA2	2.37324	3.06992	12.6923	1.77837e-27	7.31477e-26	51.6466
RAB31	2.36985	10.4495	22.2886	3.66409e-56	2.65359e-53	117.331
OLFML1	2.36974	7.55596	21.8698	5.44868e-55	3.24966e-52	114.649
EDNRA	2.36905	8.55211	20.5985	2.25041e-51	9.50705e-49	106.374
PDPN	2.36831	9.11695	20.036	9.51227e-50	3.32569e-47	102.652
THY1	2.36831	11.339	20.1955	3.27811e-50	1.18703e-47	103.711
XIRP1	2.36805	3.75967	10.7249	1.68204e-21	4.21611e-20	37.9806
SALL2	2.36781	6.1461	10.8149	9.05321e-22	2.3121e-20	38.5952
CERCAM	2.36444	9.55261	15.7022	9.29749e-37	7.39351e-35	72.9011
DGKI	2.36278	2.98059	15.768	5.83763e-37	4.73502e-35	73.3641
ITIH3	2.36272	2.98858	10.0007	2.32725e-19	4.73815e-18	33.0915
NLGN1	2.35991	3.42835	8.89251	3.50796e-16	5.46348e-15	25.8453
C4orf31	2.35945	5.78963	9.18185	5.35371e-17	8.884e-16	27.7051
TMEM100	2.35666	4.65412	9.029	1.44955e-16	2.32916e-15	26.7195
EVC2	2.3563	5.1208	12.5039	6.7422e-27	2.65989e-25	50.322
CDH19	2.35621	3.03624	6.93772	5.38255e-11	4.69048e-10	14.0707
MRC2	2.35556	10.5659	18.4034	6.08262e-45	1.18599e-42	91.6479
TNFAIP6	2.35509	6.42007	12.2707	3.50016e-26	1.30471e-24	48.6853
FLJ42709	2.35503	5.51677	15.6762	1.11745e-36	8.817e-35	72.7181
DOK6	2.35465	5.19987	17.7401	5.88622e-43	9.45893e-41	87.0999
BMPER	2.35195	3.83006	9.65724	2.32291e-18	4.36552e-17	30.8117
OLR1	2.34912	6.7745	11.5817	4.42173e-24	1.3923e-22	43.8783
CSMD2	2.34883	5.15101	11.0001	2.5225e-22	6.7482e-21	39.8634
CYP7B1	2.3464	5.48512	12.6321	2.72347e-27	1.10453e-25	51.2229
EML1	2.34509	8.35426	16.1531	3.8576e-38	3.57189e-36	76.067
ADAMTS8	2.34352	5.45228	7.89663	1.84754e-13	2.18324e-12	19.6559
AKT3	2.34314	8.64882	17.4185	5.48299e-42	7.56355e-40	84.8799
KCNK3	2.34245	5.32185	8.14254	4.05959e-14	5.09409e-13	21.1509
ECM2	2.33964	7.55481	20.2781	1.89082e-50	7.23436e-48	104.258
C1QTNF3	2.33917	6.92604	13.0621	1.2933e-28	5.89338e-27	54.252
GPM6A	2.33739	2.98217	8.205	2.75297e-14	3.5132e-13	21.5343
PTCH2	2.33621	4.99841	9.56636	4.25044e-18	7.80004e-17	30.2132
SCG2	2.33594	5.40791	9.79595	9.20241e-19	1.79085e-17	31.7291
ALDH1A2	2.33377	3.49193	7.67469	7.11063e-13	7.81091e-12	18.3274
SIX2	2.33185	5.89066	6.88074	7.44455e-11	6.3349e-10	13.7523
PLA2G5	2.33113	3.7479	11.2387	4.82474e-23	1.37797e-21	41.5054
COL24A1	2.33106	4.51369	11.33	2.55713e-23	7.48085e-22	42.1357
CPE	2.33038	8.45329	12.4779	8.10506e-27	3.179e-25	50.1391
TMEM200B	2.32924	5.74777	14.0851	8.9776e-32	5.08513e-30	61.4838
TCF21	2.32911	7.45215	15.3102	1.49082e-35	1.08744e-33	70.1407
CPA3	2.32755	7.48942	9.27111	2.98369e-17	5.07578e-16	28.2837
SOX10	2.32485	3.74475	7.8219	2.91478e-13	3.36403e-12	19.2064
PNCK	2.32447	3.70026	6.23805	2.58196e-09	1.78206e-08	10.2772
SELP	2.32444	6.65028	8.49162	4.55071e-15	6.28606e-14	23.3119
LAYN	2.31966	6.61562	16.0533	7.79698e-38	6.96507e-36	75.3669
C20orf103	2.31932	4.91718	9.02674	1.47098e-16	2.35986e-15	26.705
FBLN5	2.31027	9.5255	14.8299	4.50203e-34	2.93544e-32	66.7508
BVES	2.3075	6.52515	10.7218	1.71837e-21	4.29657e-20	37.9593
C14orf37	2.30287	5.78072	19.0238	8.77718e-47	1.9346e-44	95.8634
COL6A2	2.30144	13.1865	18.5152	2.82578e-45	5.73012e-43	92.4105
CLEC11A	2.30089	7.60784	17.0326	8.06762e-41	1.03541e-38	82.2051
FAT4	2.30035	8.37934	14.7513	7.86766e-34	5.04875e-32	66.1955
PRG4	2.29752	4.73995	9.4411	9.74255e-18	1.73755e-16	29.3918
CD109	2.29647	8.39675	11.641	2.91934e-24	9.32258e-23	44.2907
HECW1	2.29374	3.74395	11.6721	2.3495e-24	7.5865e-23	44.5063
CRISPLD2	2.2926	10.4934	19.9446	1.75399e-49	5.55741e-47	102.044
NPTX2	2.29227	5.04898	9.57669	3.96887e-18	7.30979e-17	30.2811
PRICKLE1	2.29138	6.97173	12.5061	6.63776e-27	2.62379e-25	50.3375
JAKMIP2	2.2893	3.92593	10.6909	2.12477e-21	5.24162e-20	37.7487
TRO	2.28748	5.7232	15.895	2.38081e-37	2.01158e-35	74.2564
C1orf95	2.28623	3.59422	7.77843	3.79644e-13	4.32051e-12	18.9459
LRRC32	2.27709	9.92949	19.1007	5.20529e-47	1.18599e-44	96.383
CCL19	2.27582	5.57934	6.01796	8.27309e-09	5.28217e-08	9.13935
SLITRK3	2.27384	2.0035	9.70379	1.70328e-18	3.22495e-17	31.1191
GRID1	2.27323	4.93608	10.8627	6.51187e-22	1.68e-20	38.9222
OLFML3	2.27319	8.95189	14.6244	1.93965e-33	1.21396e-31	65.2979
ZNF135	2.27302	4.8361	13.7201	1.20451e-30	6.32773e-29	58.9016
GUCY1B3	2.27203	8.63473	17.8803	2.23256e-43	3.86939e-41	88.0642
FAM26E	2.27131	6.61026	16.7035	8.069e-40	8.89257e-38	79.9142
ADAMTS10	2.26926	6.34011	13.5763	3.3508e-30	1.70722e-28	57.8842
PDGFRB	2.26826	11.6665	22.3953	1.84826e-56	1.49916e-53	118.011
PDZRN3	2.26683	8.6139	11.62	3.38127e-24	1.07133e-22	44.1448
RBPMS2	2.26618	6.94035	8.79636	6.5161e-16	9.85336e-15	25.2329
PREX2	2.26586	5.54651	10.9525	3.50554e-22	9.28006e-21	39.5368
DPYSL4	2.26528	3.96437	10.1865	6.63324e-20	1.42337e-18	34.3358
PTH1R	2.26409	3.07613	11.2574	4.23793e-23	1.21551e-21	41.6341
FBXL7	2.26391	7.76869	19.5543	2.41784e-48	6.45118e-46	99.4353
ADD2	2.2638	3.71515	9.19071	5.05256e-17	8.41871e-16	27.7624
ZBTB16	2.26369	4.80599	7.61085	1.04398e-12	1.11832e-11	17.9491
SGIP1	2.263	6.27868	19.3038	1.31326e-47	3.17028e-45	97.7525
TYRP1	2.26027	4.63627	7.73411	4.96631e-13	5.58552e-12	18.6811
SYNE1	2.25963	9.44718	12.5876	3.73131e-27	1.49238e-25	50.91
DPP6	2.25727	2.65213	7.35406	4.80935e-12	4.78058e-11	16.4451
MEG3	2.25602	5.50583	12.9504	2.85655e-28	1.26751e-26	53.4643
PPAPDC3	2.25559	4.99988	14.7228	9.63706e-34	6.14529e-32	65.9937
FGF2	2.25406	6.7586	11.3299	2.56027e-23	7.48085e-22	42.1345
GPR88	2.25181	2.7622	11.8531	6.60519e-25	2.22123e-23	45.7667
ACTC1	2.25125	5.39079	7.47347	2.37193e-12	2.43781e-11	17.1409
REEP2	2.24808	5.24629	9.09831	9.2349e-17	1.50414e-15	27.1656
SLITRK4	2.24786	2.6631	10.3133	2.80531e-20	6.18999e-19	35.1891
NRP2	2.24559	9.73966	16.3174	1.21347e-38	1.17175e-36	77.2176
ISLR2	2.24446	5.08251	10.3015	3.04005e-20	6.68613e-19	35.1094
KIRREL	2.24414	8.32617	15.7765	5.50016e-37	4.47921e-35	73.4233
NNMT	2.24283	9.64615	13.457	7.82356e-30	3.89794e-28	57.0411
PYGO1	2.2406	4.44528	10.5016	7.76935e-21	1.8026e-19	36.4625
PCSK1	2.24043	4.06947	7.36567	4.4913e-12	4.47321e-11	16.5124
NFASC	2.23944	7.90864	9.0348	1.39598e-16	2.25021e-15	26.7567
ITGA9	2.23399	7.44034	11.224	5.3454e-23	1.51812e-21	41.4036
NOG	2.23301	2.78109	11.3711	1.9214e-23	5.71291e-22	42.4195
RORB	2.23133	2.68386	12.5714	4.18529e-27	1.67066e-25	50.7959
TRPC1	2.23105	5.57163	13.18	5.59836e-29	2.63396e-27	55.0844
KCNT2	2.22929	3.84591	11.7775	1.12297e-24	3.71478e-23	45.2396
PRIMA1	2.22329	5.40124	6.25889	2.30925e-09	1.60697e-08	10.3863
LIMS2	2.22109	8.54744	12.3247	2.39028e-26	9.02607e-25	49.0643
C3	2.22061	13.1121	8.94392	2.51625e-16	3.96769e-15	26.1739
C9orf4	2.21764	1.80613	8.43418	6.54204e-15	8.93933e-14	22.9533
TLL1	2.21585	4.44569	11.4353	1.22863e-23	3.72408e-22	42.8635
FLNA	2.21393	14.41	11.8955	4.90656e-25	1.67219e-23	46.0621
CACNA1H	2.21288	9.15668	11.3308	2.54363e-23	7.46449e-22	42.1409
UCHL1	2.21278	6.4852	8.27164	1.81615e-14	2.35446e-13	21.9449
MYH10	2.21225	9.702	12.7366	1.29981e-27	5.44577e-26	51.9581
WDR86	2.20879	4.18535	13.6673	1.75335e-30	9.09323e-29	58.5282
CH25H	2.20636	5.84991	10.7719	1.21754e-21	3.06695e-20	38.3012
CHL1	2.2047	6.29757	9.19267	4.98808e-17	8.32497e-16	27.7751
SLC22A17	2.20331	7.05276	11.8187	8.40714e-25	2.82252e-23	45.5271
PCDHGA4	2.20309	4.3728	12.1216	1.0006e-25	3.57853e-24	47.6416
PCDHGA9	2.20142	5.61925	15.5215	3.3378e-36	2.52552e-34	71.6295
PI15	2.20095	6.58788	7.21746	1.07146e-11	1.01909e-10	15.6571
DTNA	2.20065	6.22536	7.66631	7.47868e-13	8.17975e-12	18.2777
NR2F1	2.19947	8.21865	11.6867	2.12035e-24	6.87942e-23	44.6083
SLC4A3	2.19884	5.28451	7.58859	1.19304e-12	1.26662e-11	17.8176
SOD3	2.19716	10.1844	12.1203	1.01014e-25	3.60626e-24	47.6322
LOC339524	2.19673	5.10062	11.4509	1.10172e-23	3.34943e-22	42.9717
PNMAL2	2.19615	4.89916	13.2361	3.75899e-29	1.78931e-27	55.4805
ASXL3	2.19426	3.32839	10.7019	1.96944e-21	4.88817e-20	37.824
FAM13C	2.19098	6.20618	12.6983	1.70486e-27	7.02667e-26	51.6885
WNT9A	2.18809	3.82572	8.71253	1.11549e-15	1.64868e-14	24.7014
SNORD116-4	2.18601	2.956	7.14294	1.65292e-11	1.534e-10	15.2308
LDOC1	2.17732	7.23139	11.9142	4.30335e-25	1.47404e-23	46.1924
TAC1	2.17681	1.78254	7.13264	1.75462e-11	1.62319e-10	15.1721
HHIPL1	2.17505	5.92459	13.7133	1.26464e-30	6.60935e-29	58.8532
C20orf200	2.17369	2.38837	8.77227	7.60634e-16	1.14338e-14	25.0799
RNF217	2.17354	5.58953	13.078	1.15488e-28	5.34671e-27	54.3646
THSD7A	2.17071	5.24862	12.2445	4.20926e-26	1.55191e-24	48.502
SIGLEC6	2.16886	3.66196	9.24588	3.52059e-17	5.94425e-16	28.1199
UBE2QL1	2.16571	4.37061	10.0047	2.26589e-19	4.61787e-18	33.118
RNF180	2.16515	5.69851	13.4888	6.2386e-30	3.11592e-28	57.2662
LHFP	2.16487	8.75013	17.5878	1.69141e-42	2.44989e-40	86.0499
JAM2	2.1633	6.63508	11.9398	3.5935e-25	1.23298e-23	46.3714
NECAB1	2.15935	5.11727	10.3882	1.68466e-20	3.77666e-19	35.6949
SETBP1	2.15875	7.92727	10.9032	4.92799e-22	1.28776e-20	39.1988
HAS1	2.15777	3.02467	8.53965	3.35674e-15	4.71385e-14	23.6126
L1CAM	2.15401	6.78649	6.04594	7.14527e-09	4.60852e-08	9.28245
EDA2R	2.1539	4.383	12.2006	5.7359e-26	2.09572e-24	48.1945
PCDHGA5	2.15351	4.21771	12.6009	3.39497e-27	1.36594e-25	51.0039
ANGPTL7	2.14822	2.56969	9.29383	2.57035e-17	4.40587e-16	28.4313
PDE1B	2.14782	5.88193	11.3712	1.92013e-23	5.71291e-22	42.4201
MAPK4	2.14476	3.94129	5.91559	1.40896e-08	8.66047e-08	8.61976
IQSEC3	2.1438	4.29023	10.0463	1.71079e-19	3.52914e-18	33.3965
NRXN1	2.14299	3.19384	6.637	2.92845e-10	2.31965e-09	12.4086
ATP10A	2.14285	7.37336	13.3644	1.51102e-29	7.4011e-28	56.3866
LOC285548	2.14282	2.24001	10.8119	9.24133e-22	2.35126e-20	38.5748
GPRASP1	2.14221	6.45906	11.4159	1.40627e-23	4.23723e-22	42.7294
MFRP	2.14189	9.01877	17.2642	1.60447e-41	2.12649e-39	83.8118
GLP2R	2.14014	2.23298	8.31141	1.41589e-14	1.86049e-13	22.1908
CNGA3	2.13603	2.36117	9.5519	4.67854e-18	8.57013e-17	30.1182
LOC145820	2.13581	3.10598	11.592	4.11232e-24	1.29891e-22	43.9504
ARMCX2	2.1358	7.57258	13.4492	8.27085e-30	4.09064e-28	56.9858
EPDR1	2.13562	7.59665	11.5506	5.49219e-24	1.7134e-22	43.663
TPM2	2.13329	11.3635	10.104	1.1593e-19	2.42853e-18	33.7823
GPR124	2.13117	10.3658	18.6663	1.0047e-45	2.07891e-43	93.439
GEM	2.12746	9.42586	16.0184	9.97186e-38	8.78203e-36	75.1221
RGAG4	2.12694	6.22077	12.7302	1.36026e-27	5.66395e-26	51.913
CLDN11	2.12616	5.41109	8.55422	3.06013e-15	4.32428e-14	23.704
SCN4B	2.1261	5.6335	10.7812	1.14226e-21	2.88093e-20	38.3645
GALNTL1	2.12446	4.93543	7.47188	2.39446e-12	2.45972e-11	17.1315
TGFB1I1	2.12306	9.75387	15.121	5.70082e-35	4.00004e-33	68.8064
PCDH7	2.12084	9.34501	8.68939	1.29342e-15	1.90611e-14	24.5551
GLIS1	2.12083	4.02766	11.7329	1.53493e-24	5.03644e-23	44.9292
TACR1	2.12069	3.56583	9.272	2.96642e-17	5.05063e-16	28.2895
SHISA2	2.12066	6.15973	9.82997	7.32763e-19	1.43565e-17	31.9548
GPX8	2.12023	8.71714	17.7343	6.12827e-43	9.63326e-41	87.0598
CCL11	2.11906	7.15628	9.20038	4.74275e-17	7.92857e-16	27.825
PPP1R3C	2.11797	6.2258	8.57639	2.65822e-15	3.7774e-14	23.8431
C12orf53	2.11795	3.79006	11.0784	1.46745e-22	4.00499e-21	40.4011
NPAS3	2.11783	3.80261	11.1831	7.10175e-23	2.0085e-21	41.1216
PALM	2.1172	7.83573	10.7136	1.81751e-21	4.52213e-20	37.9037
CTGF	2.11684	11.7369	16.201	2.75314e-38	2.58464e-36	76.4025
SNAI2	2.11664	7.73339	16.5754	1.98092e-39	2.01855e-37	79.0207
MRAS	2.11445	8.18204	16.6583	1.10762e-39	1.20108e-37	79.5991
JAM3	2.11392	8.905	17.2889	1.35099e-41	1.80232e-39	83.9828
SDK1	2.11316	7.59591	9.30041	2.4615e-17	4.23002e-16	28.4742
PALLD	2.11222	11.8516	15.8124	4.26816e-37	3.50404e-35	73.6756
KIT	2.11132	7.49037	9.70346	1.70712e-18	3.22919e-17	31.1169
TNFSF4	2.11109	6.30457	14.2237	3.35061e-32	1.96369e-30	62.464
LOC401093	2.10762	6.53285	9.90405	4.45825e-19	8.86673e-18	32.4472
CYR61	2.10663	10.639	12.7702	1.02467e-27	4.37436e-26	52.1946
PAR5	2.10623	3.6531	9.33904	1.90943e-17	3.30935e-16	28.7256
PCDHGA2	2.10524	4.19948	12.05	1.65658e-25	5.83198e-24	47.1408
LRRK2	2.10427	6.90064	9.66639	2.18554e-18	4.11676e-17	30.8721
RADIL	2.10422	3.99969	9.85685	6.1194e-19	1.20709e-17	32.1334
ALPK2	2.10294	5.44425	10.0253	1.97151e-19	4.04638e-18	33.2559
UNC5C	2.10182	4.7959	11.5327	6.22427e-24	1.9388e-22	43.5388
SAMD11	2.1008	5.861	9.73557	1.37777e-18	2.62826e-17	31.3292
FCGR2B	2.10044	6.461	11.5641	4.99809e-24	1.56406e-22	43.7567
CST1	2.09951	9.12	5.82916	2.19835e-08	1.31074e-07	8.18597
MGC45800	2.09729	2.53264	9.2834	2.75251e-17	4.70222e-16	28.3635
MXRA5	2.09667	12.2164	12.31	2.6527e-26	9.97986e-25	48.9608
WBSCR17	2.09333	4.62871	9.85165	6.33673e-19	1.24775e-17	32.0988
FAM70A	2.09043	5.21848	10.2145	5.48778e-20	1.1851e-18	34.5238
EBF3	2.08952	5.14856	12.1753	6.85583e-26	2.50041e-24	48.0173
ZNF365	2.0888	3.80848	10.9858	2.78404e-22	7.41851e-21	39.7655
PCDHGB5	2.08795	5.34356	9.36188	1.64289e-17	2.8769e-16	28.8744
C6orf168	2.08787	4.95344	6.93786	5.37852e-11	4.68897e-10	14.0715
SCN9A	2.08525	4.91641	8.36073	1.03891e-14	1.3869e-13	22.4965
PLSCR4	2.08495	8.36424	13.8597	4.46458e-31	2.39505e-29	59.8886
SNAP25	2.08462	4.10986	6.82773	1.00523e-10	8.42316e-10	13.4575
CMYA5	2.08358	5.35054	12.4175	1.24137e-26	4.77658e-25	49.7154
SGCE	2.0834	7.88859	12.5557	4.67419e-27	1.86215e-25	50.6861
ZCCHC5	2.08298	1.74156	11.7936	1.00281e-24	3.33907e-23	45.352
PTRF	2.08167	11.5934	15.3165	1.42533e-35	1.04342e-33	70.1854
PABPC4L	2.08107	4.77738	14.8121	5.11079e-34	3.31108e-32	66.6246
PLAC9	2.07992	4.79714	10.4438	1.15296e-20	2.62694e-19	36.071
C1orf190	2.07912	3.86766	12.644	2.50383e-27	1.02158e-25	51.3065
ZEB2	2.07816	9.36108	16.5853	1.84805e-39	1.92178e-37	79.0898
CFH	2.07736	10.1102	12.6536	2.33858e-27	9.56082e-26	51.3744
KLHL38	2.07723	2.72476	11.5188	6.85757e-24	2.12302e-22	43.4425
ZEB1	2.07484	9.72803	15.2637	2.0722e-35	1.49007e-33	69.8131
LRFN5	2.0733	3.47707	11.1907	6.73575e-23	1.90765e-21	41.1741
DAAM2	2.07268	8.44599	12.2284	4.71402e-26	1.73172e-24	48.3895
MSR1	2.07266	8.54667	11.1524	8.78617e-23	2.46086e-21	40.9103
SEMA3D	2.06788	4.81206	7.03834	3.02445e-11	2.73306e-10	14.637
CDH23	2.06657	4.92883	9.36273	1.6337e-17	2.86576e-16	28.88
PRPH	2.06571	2.83612	7.1505	1.58198e-11	1.47086e-10	15.2739
LMO1	2.06556	1.59297	7.731	5.06058e-13	5.68523e-12	18.6626
FGF1	2.06474	5.04981	17.0163	9.03886e-41	1.14556e-38	82.092
MAGED4B	2.06344	7.00872	9.74967	1.25392e-18	2.40105e-17	31.4225
CNTNAP1	2.06231	8.23964	13.0668	1.25079e-28	5.76444e-27	54.2852
CR1	2.06209	5.88322	7.21834	1.06602e-11	1.01487e-10	15.6621
SYDE1	2.05731	8.49838	19.3462	9.85534e-48	2.43715e-45	98.038
C16orf89	2.05474	4.53911	6.15785	3.95893e-09	2.66974e-08	9.85929
FILIP1	2.05471	6.85046	10.5144	7.12057e-21	1.66541e-19	36.549
TRAM1L1	2.05426	3.62851	12.14	8.78938e-26	3.17137e-24	47.7705
A2M	2.05325	13.5081	16.0883	6.08874e-38	5.48744e-36	75.6129
ADIPOQ	2.05277	1.83296	5.64847	5.49418e-08	3.07256e-07	7.29382
LYVE1	2.05245	5.9484	10.4581	1.04586e-20	2.39909e-19	36.1677
VSIG4	2.05169	7.86767	10.3857	1.71384e-20	3.83589e-19	35.6778
S1PR3	2.04784	8.97283	12.4312	1.12719e-26	4.36206e-25	49.8113
PHLDB2	2.04406	8.79412	11.5694	4.81791e-24	1.51001e-22	43.7931
MS4A2	2.04164	4.99398	8.63433	1.8382e-15	2.66251e-14	24.2077
MMP13	2.04132	3.49097	6.60622	3.47395e-10	2.72408e-09	12.2411
C1orf70	2.04057	2.44964	12.2547	3.91619e-26	1.45444e-24	48.5737
PEG10	2.03883	7.47288	5.40098	1.86638e-07	9.49483e-07	6.10517
CLSTN2	2.03789	5.10068	10.6732	2.39827e-21	5.86635e-20	37.6286
BEND5	2.03782	3.89824	8.83237	5.16902e-16	7.9227e-15	25.4619
HGF	2.03662	5.9566	9.7932	9.3729e-19	1.81705e-17	31.7109
RARRES2	2.03399	9.37506	14.3401	1.46425e-32	8.7587e-31	63.2873
ATP8B2	2.03333	8.88414	13.7011	1.37915e-30	7.17088e-29	58.767
PCDHB5	2.03287	4.91205	8.35034	1.10902e-14	1.47274e-13	22.432
KCNJ8	2.03187	7.35133	13.6353	2.20137e-30	1.13876e-28	58.302
STEAP4	2.03086	7.8678	8.60539	2.21041e-15	3.17217e-14	24.0254
VLDLR	2.03049	6.76344	8.15747	3.70028e-14	4.67795e-13	21.2424
CTNNA3	2.02965	2.46257	6.91202	6.23161e-11	5.38409e-10	13.9269
DNAJB5	2.02939	7.70492	11.4665	9.87905e-24	3.01698e-22	43.08
PKNOX2	2.02547	4.5274	9.61139	3.15155e-18	5.85231e-17	30.5095
TPSB2	2.02492	8.0567	7.76846	4.03316e-13	4.57151e-12	18.8862
NAP1L2	2.02409	3.58802	7.98801	1.05486e-13	1.274e-12	20.2087
CPT1C	2.02372	5.69221	10.7157	1.79111e-21	4.46742e-20	37.9182
NCAM1	2.02356	6.08168	8.26068	1.94488e-14	2.50402e-13	21.8773
CDK14	2.02351	8.02443	12.426	1.16934e-26	4.51655e-25	49.7748
DIO2	2.0222	9.5818	12.7664	1.05192e-27	4.4625e-26	52.1685
IGFBP4	2.02193	12.9013	12.7327	1.33577e-27	5.58478e-26	51.931
ZNF471	2.02179	4.86239	10.287	3.35462e-20	7.36202e-19	35.0118
SNCA	2.0217	4.936	10.8913	5.34969e-22	1.39257e-20	39.1173
ELOVL4	2.02091	4.35625	11.2769	3.70056e-23	1.06894e-21	41.7687
SOX5	2.02033	4.43259	10.5665	4.98528e-21	1.18374e-19	36.9026
IPW	2.02001	6.55168	8.34246	1.1653e-14	1.54444e-13	22.3831
ECEL1	2.019	4.16649	6.54076	4.98819e-10	3.82277e-09	11.8865
NLGN4X	2.01834	5.73901	8.5488	3.16735e-15	4.46645e-14	23.6699
ZNF853	2.01716	6.75204	10.1558	8.16742e-20	1.73969e-18	34.1295
NOVA1	2.01587	4.64946	7.22766	1.00954e-11	9.63818e-11	15.7156
TXLNB	2.01556	4.4685	10.6025	3.89553e-21	9.37053e-20	37.1473
PCDHB4	2.01505	5.63549	12.6363	2.64349e-27	1.07424e-25	51.2526
MDGA1	2.0147	6.3417	11.0895	1.35849e-22	3.72767e-21	40.4777
WNT2B	2.01421	5.8715	9.7942	9.31041e-19	1.80839e-17	31.7175
GALNT13	2.01381	3.00975	7.10095	2.10794e-11	1.93416e-10	14.9918
FRZB	2.01352	8.18975	9.97249	2.81396e-19	5.67211e-18	32.9033
FGL2	2.01106	9.52282	9.79337	9.36214e-19	1.8167e-17	31.712
MAP1B	2.00971	10.037	11.7928	1.00818e-24	3.35144e-23	45.3467
FOXF1	2.00966	8.74316	11.999	2.37081e-25	8.2462e-24	46.7846
ZSCAN23	2.00884	2.9882	9.2762	2.8858e-17	4.92163e-16	28.3167
COL16A1	2.00678	9.33492	12.2829	3.21069e-26	1.20122e-24	48.7711
ADAMTSL1	2.00675	6.32226	10.6367	3.08065e-21	7.4635e-20	37.3802
KCNA5	2.00479	3.80822	10.2936	3.20749e-20	7.04674e-19	35.0563
GNAL	2.0043	6.15618	9.78488	9.9098e-19	1.91564e-17	31.6557
PDGFC	2.00192	8.29454	17.7439	5.73424e-43	9.30231e-41	87.1259
ZNF469	2.00148	8.30429	11.4862	8.6092e-24	2.64913e-22	43.2167
CNR1	2.00033	4.96844	5.79936	2.56012e-08	1.51133e-07	8.03749
FHOD3	2.00023	6.15572	10.1777	7.04204e-20	1.50631e-18	34.2765
FAM38B	1.99973	6.2473	11.1507	8.88821e-23	2.486e-21	40.8988
LOC572558	1.99949	1.66238	7.96208	1.23706e-13	1.48257e-12	20.0515
PDE7B	1.99888	6.21945	9.34147	1.87917e-17	3.26529e-16	28.7414
SPP1	1.99731	10.2447	6.67757	2.33626e-10	1.87104e-09	12.6301
PDGFRA	1.99678	10.4879	12.6397	2.5806e-27	1.05079e-25	51.2765
PRKAA2	1.9947	5.65738	5.39495	1.92192e-07	9.7505e-07	6.0767
SYT11	1.99466	8.56045	13.7424	1.02842e-30	5.41672e-29	59.0588
COL4A3	1.99153	3.94569	7.11948	1.89365e-11	1.74781e-10	15.0972
NTN1	1.99114	8.26299	8.6852	1.32856e-15	1.9508e-14	24.5286
AMOTL1	1.9908	9.85679	12.254	3.9377e-26	1.45976e-24	48.5683
GRIK2	1.9906	2.22099	12.1314	9.33656e-26	3.35686e-24	47.7105
POPDC2	1.99013	5.45814	8.88451	3.69392e-16	5.73548e-15	25.7942
SORBS1	1.98791	10.4341	8.30638	1.46117e-14	1.91159e-13	22.1597
SNED1	1.986	8.39169	14.7354	8.81324e-34	5.63769e-32	66.0826
SDC2	1.98586	9.76985	17.747	5.61449e-43	9.25615e-41	87.1469
C1QTNF2	1.98453	4.58362	12.784	9.28821e-28	3.99039e-26	52.2922
ZNF667	1.98446	3.74011	10.4124	1.42798e-20	3.2174e-19	35.8588
CORO2B	1.98432	5.00186	11.378	1.83169e-23	5.4622e-22	42.467
PRDM5	1.98405	4.71085	8.7191	1.06953e-15	1.58421e-14	24.743
KCNIP1	1.984	2.36757	9.43516	1.01326e-17	1.80237e-16	29.3529
HHIP	1.9798	4.23829	6.3005	1.84659e-09	1.30199e-08	10.605
AVPR1A	1.97913	4.89532	11.4037	1.53126e-23	4.60014e-22	42.6448
TMTC1	1.97727	8.23431	10.1588	8.0037e-20	1.70661e-18	34.1496
TSPAN11	1.97657	7.58977	11.28	3.62283e-23	1.04799e-21	41.7898
LOC134466	1.97426	3.43425	11.2857	3.48135e-23	1.01284e-21	41.8294
ADAMTS18	1.97366	3.34446	9.74356	1.3062e-18	2.49644e-17	31.3821
FAM19A4	1.97309	1.58661	6.98297	4.15599e-11	3.68658e-10	14.3248
RGS7BP	1.97164	4.7393	9.90483	4.43496e-19	8.8342e-18	32.4524
C6orf174	1.969	5.48345	10.6817	2.26305e-21	5.5557e-20	37.6862
RAB9B	1.96685	2.91538	10.1259	9.99516e-20	2.11127e-18	33.9293
C16orf45	1.96656	7.77729	13.0663	1.25465e-28	5.76909e-27	54.2822
C6orf176	1.9665	2.7063	7.76063	4.22914e-13	4.78296e-12	18.8395
GNB4	1.96622	9.58486	15.8999	2.30064e-37	1.95198e-35	74.2904
ATP1B2	1.96611	5.59433	9.7369	1.36559e-18	2.60748e-17	31.338
GRIA1	1.96313	2.19514	8.95755	2.30379e-16	3.64401e-15	26.2612
AK5	1.96072	3.04252	9.7715	1.0837e-18	2.08891e-17	31.5671
HSD17B6	1.95769	4.88471	12.0407	1.76818e-25	6.17127e-24	47.076
IGSF10	1.95759	4.98858	7.37735	4.19206e-12	4.19371e-11	16.5803
ARMCX1	1.95753	6.7344	12.4682	8.67758e-27	3.38392e-25	50.0712
PCOLCE2	1.95705	3.86393	6.46639	7.50422e-10	5.59854e-09	11.4865
PRTG	1.955	5.32868	8.72333	1.04093e-15	1.54524e-14	24.7698
AXL	1.95481	10.0991	15.2901	1.71866e-35	1.24468e-33	69.9992
ZNF454	1.9541	3.22825	12.8371	6.3781e-28	2.77543e-26	52.6658
RYR2	1.95371	5.67712	6.37526	1.23285e-09	8.89039e-09	11.0004
LOC100126784	1.95322	4.23537	8.663	1.53096e-15	2.23183e-14	24.3884
MXRA7	1.95257	10.55	14.2986	1.96635e-32	1.16249e-30	62.9941
ITGA8	1.9518	5.97961	6.86309	8.22902e-11	6.97609e-10	13.6539
MARCO	1.95127	3.9012	6.03556	7.54481e-09	4.84925e-08	9.22932
SEMA3E	1.94944	5.28338	5.062	9.3671e-07	4.26462e-06	4.54213
AG2	1.94776	9.81557	12.045	1.71598e-25	6.02019e-24	47.1058
RGS9	1.94753	3.96679	8.12547	4.51325e-14	5.63892e-13	21.0464
ZNF835	1.94744	3.21049	9.2507	3.41115e-17	5.77391e-16	28.1512
GPR68	1.94614	7.44598	15.6632	1.22456e-36	9.62464e-35	72.6271
CHSY3	1.94556	5.91449	16.7468	5.95714e-40	6.74854e-38	80.2161
EMX2OS	1.94451	2.08461	8.81867	5.6453e-16	8.60071e-15	25.3748
TLR7	1.94415	6.13997	9.32907	2.0389e-17	3.5217e-16	28.6606
ZNF354C	1.94391	4.20445	10.0702	1.45634e-19	3.02578e-18	33.5562
CMTM3	1.94384	8.92084	16.7575	5.52743e-40	6.29692e-38	80.2906
MRC1	1.94256	7.94884	8.76403	8.01958e-16	1.20104e-14	25.0276
ASPA	1.94247	3.12497	9.23137	3.87192e-17	6.51575e-16	28.0258
PCDHB7	1.94197	4.9161	12.5924	3.60513e-27	1.44476e-25	50.9442
GAPT	1.94158	5.12784	8.43391	6.55315e-15	8.94847e-14	22.9516
SV2A	1.93957	6.46216	10.5773	4.62978e-21	1.1045e-19	36.976
ALDH1A3	1.9395	8.82984	10.4496	1.10818e-20	2.53059e-19	36.1103
VSTM2L	1.93924	5.05713	6.39767	1.09161e-09	7.94531e-09	11.1195
psiTPTE22	1.93843	4.88037	9.71624	1.56751e-18	2.97621e-17	31.2014
TUBA1A	1.93644	11.1812	15.3992	7.93627e-36	5.87342e-34	70.7679
EGR2	1.93572	7.34581	10.6753	2.36426e-21	5.79717e-20	37.6428
RNLS	1.93552	4.50231	10.9805	2.88893e-22	7.68789e-21	39.7288
DDIT4L	1.93495	3.33982	9.06035	1.18233e-16	1.91344e-15	26.9211
CNIH3	1.93382	4.53272	11.8771	5.5841e-25	1.8841e-23	45.9336
MEGF10	1.93367	2.99767	8.50256	4.24636e-15	5.90183e-14	23.3803
FAM129A	1.93079	9.83537	9.51241	6.07848e-18	1.10151e-16	29.859
TREM2	1.93047	6.94266	9.5301	5.40613e-18	9.85841e-17	29.975
IGSF21	1.9294	4.11985	10.0233	1.99864e-19	4.09378e-18	33.2424
PTPN13	1.9278	7.23679	8.30324	1.49025e-14	1.94586e-13	22.1402
HS3ST3A1	1.9272	5.54448	11.111	1.17048e-22	3.23805e-21	40.6256
EFNB3	1.92674	4.68969	9.44325	9.60521e-18	1.71607e-16	29.4059
WWTR1	1.92613	9.46382	12.071	1.42889e-25	5.04792e-24	47.2877
PMP22	1.92339	10.2441	16.8186	3.60355e-40	4.22387e-38	80.7162
MMP23B	1.92332	6.53065	11.1701	7.7716e-23	2.18575e-21	41.0321
NFATC4	1.9223	7.87321	14.1185	7.08093e-32	4.0908e-30	61.7198
LPAR4	1.92149	2.79406	13.8074	6.47414e-31	3.4548e-29	59.519
GREB1	1.92041	6.01783	8.5768	2.6513e-15	3.7702e-14	23.8457
HDGFRP3	1.91982	7.83244	12.371	1.72461e-26	6.57363e-25	49.3887
CAP2	1.91961	7.27215	9.12878	7.57152e-17	1.24119e-15	27.3621
ASTN1	1.91865	2.43378	6.58875	3.82704e-10	2.98365e-09	12.1462
GRIN2A	1.9183	4.89592	6.19644	3.22443e-09	2.20448e-08	10.0599
LOC644538	1.91796	5.85425	12.0479	1.68105e-25	5.90787e-24	47.1262
PRKAR2B	1.91785	7.54649	9.89264	4.81312e-19	9.54995e-18	32.3713
TPSAB1	1.9178	8.79311	7.79185	3.49917e-13	4.00656e-12	19.0262
SDPR	1.91756	8.17076	9.51364	6.02936e-18	1.09457e-16	29.867
FSTL3	1.91637	9.13334	11.4879	8.51346e-24	2.62365e-22	43.2278
CCIN	1.91632	2.11111	13.7187	1.21661e-30	6.37477e-29	58.8917
ID4	1.91392	7.33738	11.4032	1.53652e-23	4.60911e-22	42.6414
LEPREL2	1.90996	8.03322	12.3473	2.03828e-26	7.71125e-25	49.2226
IGFBP6	1.90886	7.8734	11.4811	8.92624e-24	2.73423e-22	43.1807
MS4A4A	1.90834	7.30959	10.025	1.97536e-19	4.05019e-18	33.254
CYTL1	1.90715	4.05087	10.6134	3.61563e-21	8.71793e-20	37.2213
AFF3	1.90617	5.46784	7.32566	5.68469e-12	5.62038e-11	16.2806
LAMA4	1.90569	10.9004	19.1182	4.62426e-47	1.06558e-44	96.5007
AKAP6	1.90457	6.37342	7.76938	4.01064e-13	4.54854e-12	18.8917
SPG20	1.90378	8.44486	11.6243	3.28294e-24	1.04181e-22	44.1741
HPGDS	1.90358	4.12901	9.19096	5.04436e-17	8.41197e-16	27.764
ADAMTS3	1.9032	4.41214	12.755	1.14045e-27	4.80792e-26	52.0881
EPHA6	1.90104	1.65278	8.38787	8.75923e-15	1.17863e-13	22.665
MCC	1.90035	8.10388	12.4688	8.64376e-27	3.37723e-25	50.0751
BACH2	1.89941	5.90153	9.02713	1.46725e-16	2.35574e-15	26.7075
CILP2	1.89812	5.67546	6.22043	2.83706e-09	1.95282e-08	10.185
TGFBI	1.89769	11.8373	12.9373	3.13446e-28	1.38245e-26	53.372
DMGDH	1.8961	2.65247	10.4893	8.45111e-21	1.94962e-19	36.3791
ISL1	1.89549	5.84008	8.202	2.80494e-14	3.57502e-13	21.5158
DKK3	1.89539	10.5045	16.7919	4.34214e-40	5.00284e-38	80.5307
CMA1	1.89324	1.20956	8.55847	2.97866e-15	4.22092e-14	23.7306
NID2	1.89322	9.75721	16.2891	1.48049e-38	1.40946e-36	77.0197
PTCHD1	1.89273	3.46858	6.0839	5.85301e-09	3.83481e-08	9.47728
FMN2	1.89122	3.31419	6.16004	3.91309e-09	2.64235e-08	9.87068
SCARA5	1.88896	4.92623	5.76407	3.06441e-08	1.78615e-07	7.8623
CACNG4	1.88479	4.49344	4.92771	1.73879e-06	7.57679e-06	3.94456
FCGR3A	1.88463	9.56956	9.13577	7.23372e-17	1.18966e-15	27.4072
LUZP2	1.88449	3.21653	8.16572	3.51527e-14	4.45238e-13	21.293
CYP27C1	1.88398	3.27487	9.62923	2.79898e-18	5.22151e-17	30.627
PRPH2	1.8834	4.15377	12.2984	2.87808e-26	1.08077e-24	48.8798
PDCD1LG2	1.88268	5.79807	11.1664	7.97429e-23	2.23655e-21	41.0065
FAM196B	1.8817	2.67783	11.8785	5.52832e-25	1.86839e-23	45.9435
IL1R1	1.87976	10.6542	15.3553	1.08265e-35	7.98329e-34	70.459
PTGER1	1.87933	4.63337	7.52666	1.72786e-12	1.80327e-11	17.4528
FCGR2C	1.87767	5.56441	10.9427	3.75073e-22	9.91622e-21	39.4697
FEZ1	1.87545	7.01931	12.7855	9.19104e-28	3.95703e-26	52.3026
COL6A1	1.87419	12.9252	14.3485	1.37901e-32	8.27324e-31	63.347
PTGDS	1.87288	8.57873	6.75406	1.52246e-10	1.24737e-09	13.0501
C10orf10	1.87253	10.359	10.9225	4.3111e-22	1.13386e-20	39.3315
TMEM132E	1.87217	3.48281	9.18457	5.25941e-17	8.73467e-16	27.7227
NTNG1	1.86884	2.13054	7.84701	2.50136e-13	2.90674e-12	19.3572
GPR176	1.86874	6.4629	13.3255	1.99249e-29	9.66596e-28	56.1116
PLCXD3	1.86837	3.95832	5.81199	2.40025e-08	1.42317e-07	8.10033
PTPLAD2	1.8673	7.71196	13.3047	2.30831e-29	1.11447e-27	55.9653
TRIM9	1.86695	4.22493	8.56589	2.84148e-15	4.02934e-14	23.7772
GYPC	1.86611	8.36144	11.6686	2.40687e-24	7.75937e-23	44.4824
FBXO17	1.86596	6.21989	7.96987	1.17931e-13	1.41587e-12	20.0987
CD248	1.86485	9.67768	14.5347	3.66917e-33	2.28933e-31	64.6639
SULT1C4	1.86475	4.3444	8.2679	1.85907e-14	2.40422e-13	21.9219
LOC283731	1.86394	2.39511	11.8539	6.56914e-25	2.21277e-23	45.7722
C5orf13	1.86304	9.89713	15.8193	4.06509e-37	3.35089e-35	73.7241
CD163	1.86302	8.74498	9.01575	1.57975e-16	2.53034e-15	26.6344
FLJ22536	1.86265	3.72021	11.2843	3.51485e-23	1.02112e-21	41.8198
ASB2	1.86212	6.73646	6.74257	1.62391e-10	1.32513e-09	12.9868
HS3ST2	1.86163	4.53765	8.55734	3.00011e-15	4.24833e-14	23.7236
EFHA2	1.86062	4.98462	9.99411	2.43288e-19	4.92846e-18	33.0475
KIF1A	1.85987	3.68537	4.34851	2.17982e-05	7.88904e-05	1.51469
C1orf133	1.85789	4.79307	8.50858	4.0874e-15	5.68869e-14	23.418
PDE10A	1.85755	6.77874	10.8576	6.74757e-22	1.73859e-20	38.8869
FIGN	1.85723	4.72773	8.15285	3.80786e-14	4.80795e-13	21.2141
SCHIP1	1.85569	7.41695	12.9578	2.7106e-28	1.20538e-26	53.5164
TM6SF1	1.85531	5.94756	13.2388	3.68754e-29	1.75943e-27	55.4995
SH3RF3	1.85481	7.8741	14.8726	3.32418e-34	2.18856e-32	67.0525
PPP1R12B	1.85459	11.0857	8.60305	2.24349e-15	3.21736e-14	24.0107
SERPINE2	1.85446	9.22153	8.76753	7.84115e-16	1.17519e-14	25.0499
WHAMML2	1.85431	3.56517	10.475	9.31747e-21	2.1446e-19	36.2823
HIC1	1.85364	8.46849	12.4202	1.21801e-26	4.69559e-25	49.7343
HEG1	1.85266	10.6962	15.7824	5.27332e-37	4.31179e-35	73.4652
SLC8A1	1.85207	8.06187	12.7759	9.84098e-28	4.21893e-26	52.2347
NOV	1.85185	6.74048	8.29823	1.53771e-14	2.00525e-13	22.1093
LOC441869	1.85086	5.84665	9.34968	1.7803e-17	3.09882e-16	28.7949
SLC8A2	1.85046	3.92081	5.61371	6.53812e-08	3.60468e-07	7.12455
TRPS1	1.85014	8.24358	10.819	8.80198e-22	2.25078e-20	38.6232
FAM5C	1.84788	2.06068	7.15514	1.5399e-11	1.43568e-10	15.3004
SLC9A9	1.84788	6.45459	10.7008	1.98517e-21	4.92118e-20	37.8161
ZNF662	1.84778	5.10732	8.01637	8.85853e-14	1.07888e-12	20.3809
FILIP1L	1.84696	10.7933	13.3456	1.72622e-29	8.4145e-28	56.2542
GPM6B	1.84606	5.97524	11.4159	1.40628e-23	4.23723e-22	42.7294
MSC	1.84566	7.54418	13.6297	2.29182e-30	1.17953e-28	58.2619
LOXL1	1.84347	9.54848	13.6335	2.23068e-30	1.15099e-28	58.2888
MID2	1.84113	8.00281	10.5782	4.60121e-21	1.09898e-19	36.9822
HEYL	1.8411	9.11005	12.0314	1.88836e-25	6.57939e-24	47.0107
RNF165	1.841	2.99933	8.30964	1.43162e-14	1.87656e-13	22.1798
FPR3	1.84015	8.51239	10.1879	6.56882e-20	1.41104e-18	34.3455
TNFAIP8L3	1.83865	5.35646	9.30884	2.32886e-17	4.00888e-16	28.529
MAFB	1.83832	9.43815	13.4272	9.66873e-30	4.77038e-28	56.8305
SERPINE1	1.83827	10.6724	9.18492	5.24736e-17	8.7218e-16	27.7249
FOLR2	1.83746	6.86904	8.08217	5.90138e-14	7.29684e-13	20.7817
FHL5	1.83621	4.95399	11.0801	1.45044e-22	3.96923e-21	40.4127
FMOD	1.83519	10.794	10.9186	4.42927e-22	1.16343e-20	39.3047
GPIHBP1	1.83515	3.51097	8.9894	1.87425e-16	2.99025e-15	26.4653
FAM124B	1.83408	4.68928	12.486	7.65162e-27	3.00697e-25	50.1963
ADAMTS1	1.83283	9.59306	11.431	1.26527e-23	3.82942e-22	42.8343
FAM198B	1.8311	10.4874	13.8977	3.40588e-31	1.8516e-29	60.1577
CNRIP1	1.8305	7.22851	14.8402	4.18457e-34	2.73725e-32	66.8235
ITIH5	1.82839	8.4896	9.07305	1.08862e-16	1.76318e-15	27.0028
SYPL2	1.82773	4.55635	8.71843	1.07412e-15	1.58986e-14	24.7388
IGFBP7	1.82684	12.8658	15.4	7.89063e-36	5.86103e-34	70.7736
RBM24	1.8267	3.96772	7.40255	3.61213e-12	3.6423e-11	16.7268
DRP2	1.82647	3.66327	9.6137	3.10346e-18	5.76829e-17	30.5248
ZNF677	1.82434	3.55804	10.1848	6.70744e-20	1.43777e-18	34.3248
HTRA1	1.82406	10.6038	14.6726	1.37668e-33	8.6428e-32	65.639
LOC650368	1.82338	4.04863	10.9068	4.80568e-22	1.25741e-20	39.2237
DYNC1I1	1.82081	4.90288	6.84816	8.95522e-11	7.54754e-10	13.5709
VEGFC	1.82013	7.06794	16.6975	8.4159e-40	9.17514e-38	79.8723
AMIGO2	1.81948	8.21778	9.52689	5.52267e-18	1.00619e-16	29.9539
RAI2	1.8182	8.10123	9.49499	6.82163e-18	1.22959e-16	29.7447
ARL10	1.81777	4.94511	11.2821	3.56827e-23	1.03368e-21	41.8049
LGI4	1.81743	5.5168	10.8854	5.56848e-22	1.44396e-20	39.0775
FBXO32	1.81706	8.89481	10.9776	2.94751e-22	7.8335e-21	39.7089
USP51	1.8167	3.93022	10.6705	2.44304e-21	5.96149e-20	37.6102
SLC16A7	1.81609	5.38655	7.61597	1.01239e-12	1.08735e-11	17.9793
P2RX7	1.81547	5.71138	10.4929	8.24477e-21	1.90636e-19	36.4036
MMP17	1.8147	4.97939	9.02116	1.52523e-16	2.44495e-15	26.6691
RASGRF2	1.81429	6.81731	15.1072	6.28818e-35	4.38185e-33	68.7089
LARP6	1.81394	6.69649	9.24453	3.55202e-17	5.99233e-16	28.1111
RCAN2	1.81361	8.24007	11.0859	1.39291e-22	3.81694e-21	40.4529
VCAM1	1.81316	8.94502	11.9919	2.49239e-25	8.65228e-24	46.7349
SPON2	1.81146	10.3323	13.4927	6.06914e-30	3.03876e-28	57.2935
IL6	1.8108	6.01079	6.00869	8.68393e-09	5.52535e-08	9.09203
SCG5	1.80749	5.69064	8.26966	1.83871e-14	2.38093e-13	21.9327
CAND2	1.8069	5.85512	8.07187	6.28951e-14	7.75783e-13	20.7189
SMO	1.80688	7.75275	9.05229	1.24597e-16	2.01322e-15	26.8692
PURG	1.80427	2.00827	13.6175	2.49907e-30	1.2797e-28	58.1758
SIGLEC5	1.80392	4.75541	8.49974	4.32269e-15	6.0038e-14	23.3627
LRRTM1	1.80344	2.08975	7.10034	2.11527e-11	1.94001e-10	14.9884
CGNL1	1.80324	7.34058	7.66608	7.4894e-13	8.18706e-12	18.2763
PTN	1.80087	6.63362	9.75615	1.20081e-18	2.30369e-17	31.4654
CTF1	1.79971	6.32759	7.859	2.32503e-13	2.71427e-12	19.4293
C4A	1.79934	10.2291	7.0058	3.64623e-11	3.26438e-10	14.4533
MAGI2	1.79836	6.15909	11.2722	3.82391e-23	1.103e-21	41.7362
COX7A1	1.795	6.16761	12.4087	1.32104e-26	5.0639e-25	49.6536
C3AR1	1.79321	7.97333	10.4312	1.25675e-20	2.84741e-19	35.9855
CACNB2	1.79259	5.66311	8.93862	2.60409e-16	4.09665e-15	26.14
RANBP3L	1.79239	1.70084	10.0937	1.24239e-19	2.59456e-18	33.7137
SUCNR1	1.79229	4.17396	6.97304	4.39897e-11	3.88681e-10	14.2689
SERTAD4	1.79187	6.0431	7.49318	2.10953e-12	2.18139e-11	17.2563
FAM127C	1.79158	7.2141	12.5547	4.70838e-27	1.87209e-25	50.6789
TCEAL5	1.7915	1.50052	10.2016	5.98651e-20	1.29006e-18	34.4375
CELF2	1.78969	9.05277	9.71303	1.60152e-18	3.03794e-17	31.1801
KCNJ5	1.78936	4.32667	7.90794	1.72407e-13	2.04449e-12	19.7241
HDX	1.78909	3.96399	11.2354	4.93866e-23	1.40853e-21	41.4822
GLIPR1	1.78744	9.29823	11.4855	8.65577e-24	2.6554e-22	43.2113
DLC1	1.7858	9.56276	16.108	5.30063e-38	4.79849e-36	75.7508
CYSLTR1	1.78466	5.03036	10.0743	1.41626e-19	2.94855e-18	33.5838
FCN1	1.78408	4.95401	7.67258	7.20176e-13	7.90246e-12	18.3149
FAM20A	1.78383	6.80385	9.34968	1.78032e-17	3.09882e-16	28.7949
FOXC2	1.7837	4.24054	8.69549	1.24392e-15	1.83449e-14	24.5937
CXCL12	1.78367	9.23573	8.55615	3.02298e-15	4.27774e-14	23.716
SCN3B	1.78175	4.48851	7.50031	2.02177e-12	2.09598e-11	17.2981
PPP1R1A	1.78102	3.71292	4.89615	2.00742e-06	8.64616e-06	3.80593
EDIL3	1.77949	8.06486	11.1041	1.22838e-22	3.38899e-21	40.5776
CLIC4	1.77782	11.7227	15.6518	1.32811e-36	1.03983e-34	72.5463
MDFIC	1.77709	8.86238	13.6226	2.40992e-30	1.23717e-28	58.212
MUSK	1.7769	2.52569	6.30281	1.82379e-09	1.28725e-08	10.6172
P2RY14	1.77622	6.01764	9.49991	6.60314e-18	1.19446e-16	29.777
MARVELD1	1.77565	9.97113	15.0803	7.61013e-35	5.28487e-33	68.5191
PCYT1B	1.77316	2.97711	8.27155	1.81711e-14	2.35446e-13	21.9444
PMP2	1.77258	1.65578	8.14718	3.94434e-14	4.9556e-13	21.1793
IGFBP3	1.77221	11.9371	11.4636	1.00864e-23	3.07567e-22	43.0594
PCDHGA6	1.77199	4.86868	10.9166	4.49245e-22	1.1785e-20	39.2906
SLITRK2	1.77118	2.08303	8.1897	3.02812e-14	3.85221e-13	21.4402
PAR-SN	1.77024	4.3322	7.67147	7.24981e-13	7.94658e-12	18.3083
ESR1	1.76997	4.62871	9.73367	1.39535e-18	2.65432e-17	31.3166
COL15A1	1.76943	11.5062	12.7502	1.18003e-27	4.96443e-26	52.0542
GRIP2	1.76937	3.59233	8.43125	6.6644e-15	9.08204e-14	22.935
SIGLEC1	1.76904	7.91714	8.33731	1.20359e-14	1.59206e-13	22.3512
CLIP4	1.76829	7.67035	9.44289	9.62832e-18	1.71869e-16	29.4035
ST8SIA1	1.76758	5.46767	10.0681	1.47683e-19	3.06521e-18	33.5423
C12orf68	1.76716	4.10141	13.1345	7.73458e-29	3.60556e-27	54.7631
RHOJ	1.76669	7.56194	13.5481	4.09463e-30	2.07577e-28	57.6849
FPR1	1.76577	6.71859	7.86748	2.20779e-13	2.58187e-12	19.4803
BAI1	1.76568	3.6118	7.60383	1.08888e-12	1.16212e-11	17.9076
LGALS1	1.76567	11.4445	14.4224	8.15565e-33	4.98133e-31	63.8694
LZTS1	1.7642	7.70594	12.5062	6.63202e-27	2.62379e-25	50.3384
ITGA7	1.76387	8.25175	8.81055	5.94798e-16	9.02794e-15	25.3231
ANKRD35	1.76339	5.09875	8.82856	5.29745e-16	8.10118e-15	25.4376
SIRPB2	1.76291	5.23503	10.9075	4.78155e-22	1.25272e-20	39.2287
NKAIN4	1.76214	2.43671	6.94769	5.08491e-11	4.44639e-10	14.1266
NXN	1.76206	9.17569	10.5088	7.39478e-21	1.72358e-19	36.5115
MYOZ3	1.76129	3.35986	8.2084	2.69524e-14	3.44386e-13	21.5552
LONRF2	1.75896	5.73016	5.19937	4.9149e-07	2.34666e-06	5.16626
PTPRZ1	1.75841	5.2235	4.88026	2.15753e-06	9.23591e-06	3.73637
SLC2A4	1.75824	5.69008	6.46014	7.76496e-10	5.77403e-09	11.453
SLC18A3	1.75808	1.24749	7.25094	8.81143e-12	8.4762e-11	15.8494
SH3PXD2B	1.75649	10.4345	18.1973	2.50699e-44	4.70711e-42	90.2393
EHD2	1.75578	11.3083	12.3636	1.81732e-26	6.88817e-25	49.3366
SLC45A1	1.75546	4.61391	10.5702	4.86058e-21	1.1582e-19	36.9278
WSCD1	1.75542	5.43186	8.16643	3.49968e-14	4.43541e-13	21.2974
VIM	1.75535	13.5506	15.7035	9.21398e-37	7.35595e-35	72.9101
TSHZ2	1.75413	7.57998	8.65014	1.66188e-15	2.41229e-14	24.3073
RIMKLB	1.7536	6.98708	9.28984	2.63857e-17	4.51137e-16	28.4054
PDE9A	1.75335	6.05728	6.33452	1.53708e-09	1.0948e-08	10.7845
C10orf128	1.75324	3.94443	10.1014	1.17938e-19	2.46806e-18	33.7653
C11orf63	1.75257	5.23561	8.96524	2.19187e-16	3.47241e-15	26.3104
PDLIM4	1.75223	8.16061	9.75418	1.21674e-18	2.33204e-17	31.4524
ZNF208	1.75135	4.09018	7.61043	1.04661e-12	1.11937e-11	17.9466
DIXDC1	1.75039	8.692	11.5194	6.83176e-24	2.11826e-22	43.4463
PKD2	1.74879	9.24682	16.8737	2.44916e-40	2.9562e-38	81.1003
CAMK2A	1.74845	2.84203	9.33127	2.00966e-17	3.47416e-16	28.6749
IGDCC4	1.74744	6.72891	10.7915	1.06409e-21	2.70057e-20	38.4349
C5orf4	1.74673	7.6452	8.34281	1.16275e-14	1.54208e-13	22.3853
TRIM6	1.74535	5.04779	9.48294	7.38807e-18	1.32933e-16	29.6657
CAV1	1.74373	10.367	11.0481	1.80953e-22	4.91214e-21	40.1931
GRIK3	1.74368	3.23174	5.87867	1.70471e-08	1.03343e-07	8.43392
DCHS1	1.74306	9.85315	13.5364	4.44995e-30	2.25028e-28	57.6021
RGS22	1.74239	1.62057	9.94033	3.49365e-19	7.01428e-18	32.6889
INA	1.74172	3.2189	6.75314	1.53036e-10	1.25334e-09	13.0451
TMEM45A	1.74095	7.40804	9.7587	1.18049e-18	2.26685e-17	31.4823
CACNA2D3	1.73926	3.28856	8.33354	1.23241e-14	1.62806e-13	22.3278
SCARA3	1.7385	8.42798	7.65889	7.82079e-13	8.51261e-12	18.2336
ZNF880	1.73721	5.6303	7.87174	2.15099e-13	2.52126e-12	19.506
PDE2A	1.73635	6.80768	9.74905	1.25918e-18	2.40883e-17	31.4184
SOX11	1.73634	4.12079	7.6172	1.00493e-12	1.07992e-11	17.9866
NR4A3	1.7334	7.74543	8.94722	2.46315e-16	3.88699e-15	26.195
TCF4	1.73298	10.0164	15.9629	1.47452e-37	1.28328e-35	74.733
RCN3	1.73262	9.36582	11.7553	1.31174e-24	4.32512e-23	45.0852
ABCB5	1.73142	1.93708	7.83242	2.73398e-13	3.16437e-12	19.2695
DUSP26	1.72973	2.98414	7.16265	1.4742e-11	1.37824e-10	15.3433
REEP1	1.72959	6.28707	6.21221	2.96426e-09	2.03416e-08	10.1421
KANK2	1.72779	10.5478	13.4531	8.04424e-30	3.98829e-28	57.0134
SELE	1.72706	6.45679	6.91801	6.02273e-11	5.21473e-10	13.9604
ALDH1L2	1.72623	8.02221	9.77364	1.06831e-18	2.06121e-17	31.5812
IL33	1.72574	7.93045	6.4801	6.96137e-10	5.22051e-09	11.56
CSF2RA	1.72558	6.66059	9.63389	2.71359e-18	5.07621e-17	30.6577
RRAD	1.72388	6.41182	6.48078	6.93563e-10	5.20506e-09	11.5636
C5AR1	1.72374	8.48899	11.0789	1.46218e-22	3.99598e-21	40.4047
SGEF	1.72364	6.84655	7.2008	1.1808e-11	1.11628e-10	15.5615
REM1	1.72348	4.93018	10.3601	2.03925e-20	4.53419e-19	35.5054
FAM110B	1.72242	6.17806	9.0585	1.19665e-16	1.93506e-15	26.9092
PCDHA4	1.72101	3.16549	6.49618	6.37383e-10	4.80121e-09	11.6464
LILRA2	1.72083	3.63954	9.24888	3.45202e-17	5.8382e-16	28.1394
SESN3	1.72078	6.22567	8.18985	3.02533e-14	3.85108e-13	21.4411
C6orf225	1.71988	5.85269	11.1778	7.36822e-23	2.08096e-21	41.085
GPX7	1.71883	7.20838	11.529	6.38639e-24	1.98624e-22	43.5132
BMX	1.71802	3.49225	7.24829	8.94912e-12	8.59235e-11	15.8342
RERGL	1.71771	2.89102	6.42612	9.34989e-10	6.86946e-09	11.2711
PRSS23	1.71706	10.8487	14.1511	5.61439e-32	3.26214e-30	61.9506
C18orf1	1.71699	8.66105	11.3351	2.46811e-23	7.25337e-22	42.1709
BEX4	1.71675	7.37088	9.49559	6.79487e-18	1.22586e-16	29.7486
ROBO1	1.7167	9.45759	11.6274	3.21036e-24	1.02037e-22	44.1963
ARL4D	1.71487	5.44743	7.81453	3.04854e-13	3.5124e-12	19.1621
PTX3	1.71445	3.82001	9.03788	1.3683e-16	2.20735e-15	26.7766
PTGIR	1.71441	5.93269	12.7293	1.36829e-27	5.6857e-26	51.9071
ACTN2	1.71288	2.44608	5.51866	1.04828e-07	5.58221e-07	6.66549
OSBPL6	1.71087	4.58371	8.13815	4.17171e-14	5.21863e-13	21.124
ADORA1	1.71003	5.02149	9.362	1.64155e-17	2.8769e-16	28.8752
CDC42EP3	1.70837	9.10689	11.0017	2.49539e-22	6.68447e-21	39.8741
TNFSF8	1.708	4.99229	8.43787	6.39154e-15	8.74545e-14	22.9763
CHST3	1.70618	8.51641	10.4083	1.46871e-20	3.30549e-19	35.8309
RFTN1	1.70567	9.25159	13.9486	2.37106e-31	1.30677e-29	60.5179
PCP4L1	1.70537	3.33826	4.95077	1.56491e-06	6.87761e-06	4.04627
CCDC136	1.70532	5.28334	6.4851	6.77307e-10	5.08683e-09	11.5869
TRPC4	1.70497	4.38907	8.79765	6.46224e-16	9.7792e-15	25.2411
KCNA6	1.70356	3.37158	6.89527	6.8549e-11	5.87955e-10	13.8333
RIC3	1.70336	3.91796	5.94291	1.22302e-08	7.60516e-08	8.75783
EPHA5	1.70287	1.96828	9.25592	3.2964e-17	5.58433e-16	28.1851
EPB41L3	1.70286	8.10727	10.6597	2.63089e-21	6.41217e-20	37.5367
CD84	1.70222	6.87339	8.13532	4.24581e-14	5.30805e-13	21.1066
MOV10L1	1.70136	2.78368	9.65304	2.38878e-18	4.48318e-17	30.784
FCGR1A	1.70102	6.13846	9.31663	2.21262e-17	3.81526e-16	28.5797
RPLP0P2	1.70036	5.51006	8.61365	2.09715e-15	3.02245e-14	24.0774
TUSC3	1.69801	6.97308	9.57425	4.03369e-18	7.41569e-17	30.2651
SLC16A4	1.69763	6.77542	9.11962	8.03729e-17	1.31542e-15	27.303
GPBAR1	1.69721	6.1105	8.20972	2.6731e-14	3.41772e-13	21.5633
CCR2	1.6967	5.04391	7.58216	1.23995e-12	1.31162e-11	17.7796
TMEM132C	1.69666	2.52325	6.15165	4.09121e-09	2.75162e-08	9.82717
ZNF542	1.6957	6.66505	9.32641	2.07489e-17	3.58082e-16	28.6433
CDON	1.69534	7.51762	8.35052	1.10779e-14	1.47206e-13	22.4331
NPR1	1.6953	6.68896	9.98131	2.65186e-19	5.35069e-18	32.9621
PTPN5	1.69133	3.01961	7.44548	2.80088e-12	2.85551e-11	16.9772
GFRA2	1.69054	3.61004	7.5661	1.3651e-12	1.43949e-11	17.6849
WHAMML1	1.6898	4.66099	11.0904	1.34987e-22	3.70902e-21	40.484
PAK3	1.68884	3.17859	6.62655	3.10352e-10	2.44496e-09	12.3516
IQCA1	1.68838	3.50617	8.3536	1.08656e-14	1.44861e-13	22.4522
RPRM	1.68796	2.48887	6.38297	1.18233e-09	8.54123e-09	11.0413
FAM49A	1.68714	6.27781	10.4983	7.94616e-21	1.83941e-19	36.4402
GLIS2	1.68645	9.41113	11.7123	1.77215e-24	5.77744e-23	44.7864
TFPI2	1.68638	4.78713	5.45073	1.464e-07	7.5984e-07	6.34096
NLGN2	1.68582	8.66547	11.9603	3.11149e-25	1.07122e-23	46.5145
RASL12	1.6834	7.57358	12.3643	1.80751e-26	6.86378e-25	49.342
MORN5	1.68304	1.67547	6.30042	1.84744e-09	1.30213e-08	10.6046
MAF	1.68289	9.56547	14.1135	7.33915e-32	4.22793e-30	61.6842
TTC28	1.68278	8.9159	11.0966	1.29353e-22	3.55905e-21	40.5263
ABCB1	1.68257	6.66121	7.89088	1.91368e-13	2.25745e-12	19.6212
ITGAM	1.68255	7.34252	8.54986	3.14609e-15	4.43956e-14	23.6766
STRA6	1.68249	6.47774	5.56403	8.3734e-08	4.53757e-07	6.88391
SSBP2	1.68236	7.20597	10.1545	8.23477e-20	1.7522e-18	34.1214
ZFP28	1.68149	5.27553	8.89707	3.4061e-16	5.313e-15	25.8744
HAS2	1.67957	6.26971	10.3651	1.97142e-20	4.39302e-19	35.539
SCN1B	1.67927	6.08024	11.4041	1.52673e-23	4.59332e-22	42.6478
BCAT1	1.67834	8.60801	8.94159	2.5545e-16	4.02488e-15	26.159
SHISA9	1.67784	2.15711	6.41532	9.91678e-10	7.2518e-09	11.2135
LEFTY2	1.67642	2.39929	6.43823	8.7522e-10	6.45371e-09	11.3358
ODZ2	1.67569	4.33838	5.18001	5.38652e-07	2.55324e-06	5.07752
NTRK2	1.67562	6.52779	5.47561	1.29587e-07	6.7726e-07	6.45945
SEMA3A	1.67541	7.29685	7.87866	2.06199e-13	2.42254e-12	19.5476
PTGDR	1.67421	3.47642	9.57448	4.02745e-18	7.41095e-17	30.2666
PTPRM	1.67367	9.26739	14.329	1.58445e-32	9.44982e-31	63.2089
SFMBT2	1.67294	5.79931	9.5943	3.53065e-18	6.55027e-17	30.397
FAM107A	1.67254	6.55578	8.01175	9.11423e-14	1.10802e-12	20.3529
PCDHB18	1.67189	3.38568	10.7005	1.98881e-21	4.92419e-20	37.8143
PRR16	1.67136	6.44738	14.8024	5.47339e-34	3.52347e-32	66.5564
C8orf48	1.67135	2.84731	12.9836	2.25697e-28	1.00808e-26	53.6985
MEIS1	1.66967	8.33754	9.22582	4.0153e-17	6.75143e-16	27.9898
TMEFF2	1.66939	1.42764	9.17002	5.78442e-17	9.57522e-16	27.6285
HAMP	1.66932	2.93183	7.3249	5.71024e-12	5.6374e-11	16.2762
PXDN	1.66867	10.798	14.0549	1.11365e-31	6.23828e-30	61.2695
PILRA	1.66757	6.5236	10.0813	1.3514e-19	2.8164e-18	33.6303
COL21A1	1.66478	4.37957	7.16991	1.41334e-11	1.32378e-10	15.3848
DAB2	1.66404	10.2644	14.0939	8.4359e-32	4.79168e-30	61.5457
ZNF582	1.66394	3.5918	9.73457	1.38702e-18	2.64094e-17	31.3226
MAGEH1	1.66388	7.31892	12.3187	2.49432e-26	9.40147e-25	49.022
ANXA6	1.66338	10.637	12.2821	3.22964e-26	1.20609e-24	48.7652
WASF3	1.66267	6.63048	6.7525	1.5359e-10	1.25686e-09	13.0415
FAM124A	1.66258	5.90152	8.82255	5.50612e-16	8.40129e-15	25.3994
NUPR1	1.66058	9.14996	8.70372	1.18015e-15	1.74297e-14	24.6457
NIPAL4	1.65912	3.96419	5.97085	1.05776e-08	6.64063e-08	8.89949
HOXA4	1.65899	6.12846	8.1907	3.00938e-14	3.83318e-13	21.4464
RNF144A	1.65887	8.74231	13.0365	1.55048e-28	6.98679e-27	54.0717
CCL2	1.65857	8.8485	8.92287	2.88322e-16	4.51824e-15	26.0393
PRRG3	1.65843	1.56905	10.4557	1.06326e-20	2.43351e-19	36.1513
MITF	1.65652	8.06512	10.629	3.24748e-21	7.83958e-20	37.3278
GJA1	1.65573	9.99103	11.1222	1.08334e-22	3.0093e-21	40.7024
LRRN1	1.65566	5.49331	4.40339	1.73264e-05	6.39971e-05	1.73431
C8orf85	1.65524	2.5352	7.10724	2.03256e-11	1.86922e-10	15.0276
FGF13	1.65514	5.03762	7.20031	1.18417e-11	1.11843e-10	15.5587
RTN1	1.65478	6.06918	8.0977	5.36064e-14	6.64444e-13	20.8765
PPP2R2B	1.65439	4.02064	7.75038	4.50027e-13	5.07717e-12	18.7782
DIRAS1	1.6539	4.44137	6.19773	3.20235e-09	2.19013e-08	10.0666
ITGA1	1.65354	10.3963	12.829	6.75527e-28	2.93326e-26	52.6087
RAB3IL1	1.65339	7.65667	11.1501	8.92733e-23	2.4935e-21	40.8945
AP3B2	1.65314	2.97327	5.40153	1.86141e-07	9.47671e-07	6.10775
MS4A6A	1.65306	8.84708	9.65135	2.4159e-18	4.52768e-17	30.7728
EYA1	1.65051	2.45445	8.13824	4.16937e-14	5.21863e-13	21.1246
FAM150A	1.65013	4.07983	6.51851	5.63812e-10	4.28683e-09	11.7665
FOXS1	1.64899	6.22338	9.59277	3.56678e-18	6.61126e-17	30.3869
LY86	1.64728	6.43821	8.98808	1.89044e-16	3.01266e-15	26.4568
MEF2C	1.64714	8.96838	11.7288	1.57916e-24	5.17323e-23	44.901
SNRPN	1.6471	8.62896	9.47651	7.70949e-18	1.3847e-16	29.6236
PLA2G4C	1.64708	6.3486	8.96917	2.13689e-16	3.3906e-15	26.3356
CSF1R	1.64691	9.6807	9.63673	2.66278e-18	4.98577e-17	30.6765
SAMD4A	1.64673	8.59709	11.3445	2.31155e-23	6.81303e-22	42.2359
DIRAS3	1.64664	4.70163	6.92432	5.80993e-11	5.03908e-10	13.9957
C5orf46	1.64662	2.03443	6.65788	2.60721e-10	2.07655e-09	12.5225
WT1	1.64651	2.82792	5.12085	7.11627e-07	3.3029e-06	4.80796
PKIA	1.64588	5.46011	7.69594	6.25501e-13	6.94248e-12	18.4537
SLC7A2	1.64531	7.88833	5.70002	4.23883e-08	2.41311e-07	7.54632
FLJ16779	1.64391	2.42221	6.88616	7.21895e-11	6.16102e-10	13.7825
ADRB3	1.64338	1.87602	7.38389	4.03334e-12	4.04291e-11	16.6183
GJC1	1.64332	7.81365	10.2813	3.48746e-20	7.64526e-19	34.9733
PLD4	1.64239	5.37116	5.88242	1.67207e-08	1.01516e-07	8.45277
GRPR	1.64154	2.92294	6.49946	6.26036e-10	4.72099e-09	11.664
SCUBE3	1.64118	5.11634	7.44821	2.75596e-12	2.81277e-11	16.9931
NEFM	1.64111	2.52095	7.09253	2.21296e-11	2.0241e-10	14.944
GPR162	1.64062	4.66621	11.8865	5.22449e-25	1.77161e-23	45.9997
LILRB4	1.63927	7.60862	8.20437	2.76376e-14	3.52475e-13	21.5304
HRASLS5	1.63774	4.68	5.2817	3.31988e-07	1.62807e-06	5.54645
BAALC	1.63618	3.61721	8.93462	2.67228e-16	4.19741e-15	26.1144
CMAH	1.6356	6.56804	9.88747	4.98307e-19	9.87749e-18	32.3369
MS4A7	1.6355	8.41963	9.3395	1.90372e-17	3.30228e-16	28.7285
RASSF2	1.63527	8.92602	10.5193	6.88596e-21	1.6124e-19	36.5822
MAP3K12	1.63494	6.93513	13.7125	1.27147e-30	6.62797e-29	58.8478
ITGA5	1.6339	11.3321	11.9624	3.0667e-25	1.05759e-23	46.5289
PDE8B	1.63377	5.14394	8.66839	1.47916e-15	2.16263e-14	24.4225
PHYHD1	1.63376	5.75849	6.65954	2.58316e-10	2.05983e-09	12.5316
NLRP3	1.63316	5.55278	9.69122	1.85227e-18	3.50049e-17	31.036
APBB1	1.63307	7.66731	9.03039	1.43652e-16	2.31006e-15	26.7284
SIGLECP3	1.63274	3.26782	7.49268	2.11578e-12	2.18562e-11	17.2534
FRY	1.6325	8.50175	11.5017	7.7292e-24	2.38558e-22	43.3237
KIF5A	1.63244	2.8114	6.27949	2.06758e-09	1.44774e-08	10.4944
C3orf70	1.63209	7.46535	6.77509	1.35274e-10	1.11671e-09	13.1661
GLIS3	1.63192	8.14228	7.83652	2.66661e-13	3.08815e-12	19.2941
PDLIM7	1.6318	10.653	13.5094	5.39016e-30	2.7122e-28	57.4115
SIGLEC14	1.63115	4.73613	5.79171	2.66203e-08	1.56784e-07	7.99945
SVIL	1.63103	11.0001	9.91005	4.28208e-19	8.53806e-18	32.4872
SLC6A17	1.63063	3.27062	7.5296	1.69784e-12	1.77468e-11	17.4701
PLXDC1	1.63048	8.56612	16.5608	2.19494e-39	2.22545e-37	78.9187
KCNJ12	1.63003	4.59223	6.24828	2.44434e-09	1.69516e-08	10.3307
RIMS1	1.6297	3.34687	5.0035	1.22818e-06	5.49417e-06	4.28028
LILRA4	1.62904	2.43305	7.04958	2.83503e-11	2.5699e-10	14.7006
OBSL1	1.62871	8.6391	7.27311	7.73915e-12	7.49806e-11	15.977
NLGN4Y	1.62791	4.35827	3.65533	0.000328068	0.000956377	-1.05792
ADC	1.6274	5.22123	11.1207	1.09486e-22	3.03714e-21	40.6919
FNDC5	1.62623	4.18223	7.07867	2.39734e-11	2.1829e-10	14.8653
AKAP2	1.62572	9.38199	9.90192	4.52255e-19	8.98219e-18	32.433
AOAH	1.62454	6.61539	7.30756	6.32282e-12	6.19093e-11	16.1759
CHI3L2	1.62387	5.08685	5.22024	4.45133e-07	2.13795e-06	5.26222
FKBP7	1.62311	7.84378	17.3099	1.16751e-41	1.57832e-39	84.128
YPEL4	1.62305	3.15573	10.5212	6.79449e-21	1.59466e-19	36.5955
BST1	1.6228	6.23933	9.29313	2.58219e-17	4.4187e-16	28.4268
GPR34	1.62273	7.06904	9.62844	2.81369e-18	5.24411e-17	30.6219
CCBE1	1.62186	3.09205	7.03505	3.08222e-11	2.78031e-10	14.6184
MAN1C1	1.62088	7.97876	9.99748	2.37814e-19	4.83207e-18	33.0701
TLR1	1.61827	6.6003	8.76865	7.78501e-16	1.16764e-14	25.057
CLEC10A	1.61796	5.36067	6.29474	1.90474e-09	1.34066e-08	10.5747
LOC283856	1.61727	1.5527	8.89998	3.34277e-16	5.21822e-15	25.893
KIAA1199	1.61638	9.54027	5.95879	1.12624e-08	7.04002e-08	8.83828
SIGLEC8	1.61627	4.52286	6.51053	5.8911e-10	4.46078e-09	11.7235
TLR4	1.61601	8.22707	11.0093	2.36624e-22	6.35531e-21	39.9269
SIGLEC9	1.61516	5.08199	9.33647	1.94199e-17	3.36003e-16	28.7088
SMARCD3	1.61487	7.33226	10.4037	1.51598e-20	3.4081e-19	35.7995
PALMD	1.61261	7.24023	10.243	4.52281e-20	9.81945e-19	34.7155
LOC728392	1.61137	6.05168	10.2702	3.75843e-20	8.18618e-19	34.8991
DPYSL5	1.61105	2.03044	5.51192	1.08375e-07	5.75143e-07	6.63315
PCDHA3	1.61053	2.69751	7.84625	2.513e-13	2.91859e-12	19.3526
RNASE2	1.61048	3.68813	7.27135	7.81937e-12	7.56855e-11	15.9669
A4GALT	1.60937	7.82507	10.3464	2.23904e-20	4.96753e-19	35.4127
ADAM22	1.60893	4.68579	6.17969	3.52513e-09	2.39393e-08	9.97273
ZNF570	1.60801	4.78547	8.75853	8.30732e-16	1.24322e-14	24.9928
LPAR1	1.60654	7.86624	8.91549	3.02409e-16	4.72802e-15	25.9921
CTSF	1.60605	8.20944	8.26037	1.94876e-14	2.50743e-13	21.8753
TLR8	1.60505	5.8444	7.27353	7.71998e-12	7.48306e-11	15.9795
ADORA3	1.60476	6.27057	8.71748	1.08068e-15	1.59839e-14	24.7327
HTR2B	1.60383	4.85339	6.91457	6.14199e-11	5.31572e-10	13.9411
ZNF626	1.60311	5.66368	8.04609	7.37509e-14	9.00916e-13	20.5618
DIRC1	1.60295	1.06729	11.7791	1.11023e-24	3.68465e-23	45.2509
B4GALNT1	1.60295	5.06437	7.75032	4.5018e-13	5.07717e-12	18.7779
SYT4	1.60227	1.86947	5.91946	1.38098e-08	8.50653e-08	8.63933
LIN7A	1.60158	3.41317	7.5844	1.22344e-12	1.29576e-11	17.7928
SLC24A2	1.60152	1.50269	10.105	1.15162e-19	2.41495e-18	33.7889
FOXD3	1.59989	2.29116	6.21523	2.91698e-09	2.00374e-08	10.1579
KIRREL3	1.59941	2.22445	7.38424	4.02496e-12	4.0365e-11	16.6203
USP44	1.59818	2.7577	8.96465	2.20036e-16	3.48312e-15	26.3066
KIAA1614	1.59808	5.37621	11.4207	1.35951e-23	4.1085e-22	42.763
HRH2	1.59792	4.80743	10.1337	9.4843e-20	2.00754e-18	33.9813
BPI	1.59735	1.50935	8.41922	7.18965e-15	9.75848e-14	22.8601
MNDA	1.59671	7.17556	9.13682	7.18438e-17	1.18251e-15	27.414
STAC	1.59665	4.01759	6.10226	5.31293e-09	3.49677e-08	9.57185
LOC255167	1.59634	2.27896	6.08469	5.82848e-09	3.82086e-08	9.48138
FZD8	1.59373	7.95275	9.36994	1.55796e-17	2.73764e-16	28.927
TGFB2	1.59357	7.54653	9.17081	5.75451e-17	9.53349e-16	27.6336
GAL3ST4	1.59314	7.68406	11.5857	4.29808e-24	1.35546e-22	43.9065
ZFP92	1.59306	2.76102	9.08032	1.03829e-16	1.68571e-15	27.0496
MAB21L1	1.59197	2.10354	8.28349	1.68641e-14	2.19775e-13	22.0181
TPSD1	1.59129	3.32751	4.94109	1.63578e-06	7.15805e-06	4.00351
XPNPEP2	1.59117	5.63127	4.45891	1.37054e-05	5.15235e-05	1.95881
KIF26B	1.59099	8.26239	8.64773	1.68764e-15	2.44792e-14	24.2921
EBF1	1.58957	7.46831	11.0763	1.4887e-22	4.0575e-21	40.3869
TMEM200A	1.58936	7.75247	8.06468	6.57531e-14	8.09558e-13	20.675
TMOD1	1.58902	7.1513	7.06821	2.5465e-11	2.31353e-10	14.806
KCND3	1.5887	6.16915	6.3108	1.74692e-09	1.23601e-08	10.6593
APBA2	1.58783	6.53549	9.21065	4.43453e-17	7.43168e-16	27.8915
PTPRS	1.58732	9.12298	7.10158	2.10018e-11	1.92878e-10	14.9954
ROBO2	1.58631	5.59889	6.40827	1.03047e-09	7.52462e-09	11.1759
CCL13	1.58541	4.22206	6.30194	1.83237e-09	1.29241e-08	10.6126
HRNBP3	1.584	2.52778	5.20501	4.78513e-07	2.28851e-06	5.19218
ADAM19	1.58336	9.43674	13.0748	1.18181e-28	5.45893e-27	54.3416
FCGR1B	1.58216	5.24351	8.78295	7.10216e-16	1.07076e-14	25.1478
SIGLEC7	1.58203	5.42588	8.98801	1.89127e-16	3.01266e-15	26.4563
FZD1	1.58093	9.49559	15.3464	1.15384e-35	8.47736e-34	70.3956
F2R	1.57912	10.6804	15.0433	9.89387e-35	6.77797e-33	68.258
SNORD116-28	1.57874	3.31913	6.69117	2.16537e-10	1.74036e-09	12.7046
CNTN2	1.57835	2.56715	6.1072	5.17622e-09	3.41455e-08	9.59732
RAB23	1.5773	9.24085	11.1176	1.11867e-22	3.09895e-21	40.6705
LYNX1	1.57597	7.1101	5.32907	2.64396e-07	1.31601e-06	5.76721
SPSB4	1.57557	2.22678	10.6524	2.76596e-21	6.73326e-20	37.4871
C9orf47	1.57506	2.7472	8.62334	1.97155e-15	2.84954e-14	24.1384
LY6H	1.57468	2.92219	7.40544	3.55084e-12	3.58228e-11	16.7437
BAI2	1.57341	6.16283	7.02121	3.3374e-11	2.99849e-10	14.5403
SLC2A3	1.57327	9.47188	10.2501	4.30977e-20	9.37698e-19	34.7634
CHN1	1.57188	7.71932	11.7467	1.39276e-24	4.57736e-23	45.0257
CKMT2	1.57188	2.97652	5.81818	2.32541e-08	1.38122e-07	8.1312
ARHGAP31	1.57167	9.18949	13.3849	1.30644e-29	6.43008e-28	56.5312
TPO	1.57099	2.33964	6.24715	2.45921e-09	1.7043e-08	10.3248
ANKRD6	1.57087	6.48747	8.32765	1.27875e-14	1.6849e-13	22.2914
PCDH18	1.57021	9.08847	12.7267	1.39387e-27	5.76834e-26	51.8887
ZNF568	1.56917	4.88323	8.50893	4.07842e-15	5.684e-14	23.4201
LILRA1	1.56811	2.71897	8.54481	3.24863e-15	4.5747e-14	23.6449
PRDM8	1.56802	6.00289	7.7513	4.47518e-13	5.05277e-12	18.7837
SLC7A14	1.56756	1.85438	5.68286	4.62186e-08	2.61428e-07	7.4621
PAPLN	1.56725	8.08785	8.27882	1.73642e-14	2.26002e-13	21.9893
THSD4	1.56708	8.50193	8.27836	1.74133e-14	2.26386e-13	21.9865
LBH	1.56676	10.1306	12.3803	1.61434e-26	6.16491e-25	49.4543
FAM20C	1.56579	9.81743	10.504	7.64263e-21	1.77583e-19	36.4788
MC2R	1.5654	1.18907	10.6833	2.23837e-21	5.51516e-20	37.697
RFTN2	1.5636	5.93293	14.4021	9.41818e-33	5.71802e-31	63.7263
BTK	1.56326	6.36921	7.50226	1.99842e-12	2.07283e-11	17.3096
SEZ6L	1.5629	1.88364	7.08596	2.29863e-11	2.09774e-10	14.9067
HMP19	1.56287	1.91298	6.47822	7.03329e-10	5.27055e-09	11.5499
DLG4	1.56273	7.16461	12.2486	4.09029e-26	1.5108e-24	48.5305
ERG	1.56215	7.90364	11.9583	3.15563e-25	1.08458e-23	46.5005
JPH3	1.56172	3.58234	6.19071	3.32431e-09	2.26818e-08	10.0301
CCDC46	1.56136	6.17469	9.98791	2.53655e-19	5.12313e-18	33.0062
EXTL1	1.56126	2.36118	8.39498	8.37574e-15	1.12928e-13	22.7092
ANGPT1	1.56071	6.41461	9.91162	4.23723e-19	8.46528e-18	32.4976
VENTX	1.56058	2.90556	10.2799	3.52036e-20	7.70905e-19	34.964
PAMR1	1.56014	6.47487	9.58004	3.88143e-18	7.15524e-17	30.3032
C8orf34	1.56006	2.67891	8.79208	6.6977e-16	1.01204e-14	25.2057
GUCA1A	1.55979	2.30275	7.25007	8.8564e-12	8.51138e-11	15.8444
PCDHAC2	1.55893	5.22943	4.88645	2.09776e-06	8.999e-06	3.76347
PHLDA3	1.55759	9.1033	9.22275	4.09676e-17	6.88269e-16	27.9699
BTBD19	1.55717	4.7661	11.3231	2.68345e-23	7.82951e-22	42.0878
NGF	1.55621	2.5424	8.17931	3.23031e-14	4.10428e-13	21.3764
MAP9	1.55532	7.23339	7.77715	3.82596e-13	4.35125e-12	18.9382
NPY1R	1.55469	3.55221	5.36393	2.23415e-07	1.1225e-06	5.9306
GPR183	1.55448	8.01738	10.0564	1.59823e-19	3.30703e-18	33.464
RGS2	1.55439	9.34943	9.94747	3.32992e-19	6.69218e-18	32.7364
DYNC2H1	1.55387	6.69985	7.48622	2.1987e-12	2.26667e-11	17.2155
ZSCAN18	1.55232	7.92539	7.23321	9.7738e-12	9.34873e-11	15.7475
PHLDB1	1.55133	10.0626	15.5329	3.07986e-36	2.33908e-34	71.7096
TUBB6	1.55082	9.87336	10.7936	1.04885e-21	2.66523e-20	38.4492
ATP8B4	1.55063	5.7142	10.1138	1.08488e-19	2.27971e-18	33.8481
FIGF	1.55043	2.76778	6.61827	3.24936e-10	2.5539e-09	12.3066
PCDHB15	1.5492	5.14435	9.9948	2.42155e-19	4.91043e-18	33.0521
MYOM1	1.54829	5.80462	5.86526	1.82653e-08	1.10135e-07	8.36661
LRP12	1.54716	7.42658	11.9917	2.4961e-25	8.65228e-24	46.7335
DHH	1.54706	2.9288	9.47907	7.57964e-18	1.36259e-16	29.6404
ECM1	1.54605	9.77031	8.51409	3.94732e-15	5.51265e-14	23.4524
NAPSB	1.54359	5.65109	6.51233	5.83298e-10	4.42504e-09	11.7332
GPR173	1.54351	3.58663	9.15751	6.27662e-17	1.03646e-15	27.5477
SHISA4	1.54235	6.90484	9.49759	6.70555e-18	1.21082e-16	29.7617
GZMK	1.54209	5.68773	5.41311	1.75935e-07	9.00001e-07	6.1625
FAM131B	1.54164	5.01113	6.39845	1.08699e-09	7.91456e-09	11.1236
SOBP	1.54076	7.41439	8.1144	4.8338e-14	6.02087e-13	20.9786
PLCL1	1.54055	6.43943	11.0985	1.27627e-22	3.51634e-21	40.5397
PCDHGB4	1.54052	3.94416	7.22347	1.03453e-11	9.86742e-11	15.6916
STK32B	1.5399	4.96338	8.58306	2.54779e-15	3.63065e-14	23.885
KRT17	1.53958	8.37766	3.40548	0.00079783	0.00215024	-1.88998
SLC26A10	1.53941	2.48616	9.00744	1.66735e-16	2.66644e-15	26.581
KCTD8	1.5392	1.56663	6.90387	6.52762e-11	5.63025e-10	13.8813
KLF7	1.53835	6.96813	10.0658	1.50027e-19	3.11068e-18	33.5267
MEX3B	1.53834	6.20482	12.5033	6.77352e-27	2.66706e-25	50.3174
MAGEE1	1.53823	5.08172	7.554	1.46755e-12	1.54351e-11	17.6136
TRIL	1.53775	7.21933	10.4319	1.25072e-20	2.83691e-19	35.9903
WDFY4	1.53751	7.45809	6.07995	5.97581e-09	3.91147e-08	9.457
CADM2	1.53729	2.14568	5.73077	3.62866e-08	2.09099e-07	7.69767
C8orf46	1.53663	2.3047	6.87754	7.581e-11	6.4429e-10	13.7345
GGTA1	1.53569	6.06478	8.68845	1.30125e-15	1.91626e-14	24.5491
SLC16A2	1.53568	8.45383	7.62219	9.7523e-13	1.04911e-11	18.0162
ADAMTS5	1.53499	7.92584	12.4749	8.27558e-27	3.23962e-25	50.1184
KCNS3	1.53447	7.45661	8.48404	4.77441e-15	6.59057e-14	23.2645
CLEC5A	1.53389	5.61598	7.60514	1.08035e-12	1.15363e-11	17.9153
MAPT	1.53358	5.03663	5.50776	1.10622e-07	5.85996e-07	6.61321
FCGR2A	1.53117	9.94956	10.1209	1.0341e-19	2.17752e-18	33.8956
ILDR2	1.52989	3.57364	6.57744	4.07416e-10	3.16173e-09	12.0849
IL7R	1.52978	7.25275	7.88589	1.97297e-13	2.32334e-12	19.5912
CCKAR	1.52958	1.74743	5.14693	6.29579e-07	2.9566e-06	4.92651
CREB5	1.52852	6.89451	8.75304	8.60484e-16	1.28679e-14	24.958
CX3CR1	1.52696	5.2303	6.96787	4.531e-11	3.9913e-10	14.2399
ATP8A2	1.52662	2.58732	8.94044	2.57363e-16	4.05186e-15	26.1516
DMD	1.52567	8.23325	6.50639	6.02631e-10	4.55466e-09	11.7013
PLOD2	1.52516	10.0512	11.0028	2.47507e-22	6.63883e-21	39.8823
FCGR1C	1.52484	3.87424	8.78113	7.18575e-16	1.08176e-14	25.1362
COL19A1	1.52424	2.81821	5.83021	2.18654e-08	1.30408e-07	8.19122
TRIM61	1.52305	1.67869	10.5645	5.05376e-21	1.1986e-19	36.8891
MGAT5B	1.52275	2.94775	5.89905	1.53466e-08	9.3791e-08	8.5364
WIPF1	1.52217	10.3463	11.0367	1.95896e-22	5.28946e-21	40.1144
CD33	1.52154	5.15389	9.40678	1.22201e-17	2.1623e-16	29.1674
CRABP2	1.52122	7.27914	4.75618	3.76584e-06	1.55558e-05	3.1996
FCRLA	1.52122	4.5336	4.61456	7.0216e-06	2.7685e-05	2.60042
MAB21L2	1.52081	2.82635	5.92587	1.33593e-08	8.24656e-08	8.67168
POU6F1	1.52029	6.64192	11.3475	2.2641e-23	6.68289e-22	42.2565
TENC1	1.51887	10.2522	12.0631	1.51003e-25	5.32527e-24	47.2328
HSPA12A	1.51871	6.96519	8.60281	2.247e-15	3.22011e-14	24.0092
BASP1	1.5184	8.63418	9.78598	9.83667e-19	1.90332e-17	31.663
EBF4	1.51832	7.23754	7.38194	4.08001e-12	4.08767e-11	16.6069
ARHGAP22	1.51568	5.3103	10.0124	2.15058e-19	4.39168e-18	33.1698
RASGRP2	1.51481	5.98797	6.77431	1.3587e-10	1.1209e-09	13.1618
RGS1	1.51424	9.93801	8.07876	6.02734e-14	7.44351e-13	20.7609
RNF212	1.51399	3.67315	5.83262	2.15963e-08	1.28917e-07	8.20329
PDE5A	1.51315	9.37055	10.675	2.36901e-21	5.80178e-20	37.6408
ARHGEF6	1.51312	8.43538	10.6993	2.00481e-21	4.9517e-20	37.8064
43712	1.5126	6.79135	13.3733	1.41786e-29	6.96161e-28	56.4499
ZNF528	1.51153	6.03498	7.57013	1.33257e-12	1.40593e-11	17.7086
PCDH20	1.51141	4.8003	4.31798	2.47457e-05	8.86248e-05	1.39347
MEOX1	1.51133	5.46097	6.64866	2.74449e-10	2.1799e-09	12.4722
MFGE8	1.5108	10.9393	12.9372	3.13605e-28	1.38245e-26	53.3715
GABRP	1.51054	8.4203	3.38339	0.000861058	0.00230868	-1.96105
NCS1	1.51053	9.04316	7.87409	2.12047e-13	2.48692e-12	19.5201
TTLL7	1.51042	5.60639	5.49842	1.15831e-07	6.11035e-07	6.56849
PTPLA	1.50992	5.09184	6.38666	1.15887e-09	8.39573e-09	11.0609
ARMC4	1.5099	1.91673	7.02474	3.27041e-11	2.94221e-10	14.5602
ETV1	1.50896	7.60968	9.39009	1.36416e-17	2.40962e-16	29.0585
ZDBF2	1.50874	6.74764	7.10494	2.05984e-11	1.89345e-10	15.0145
SLC35F1	1.5086	4.01837	7.84976	2.45976e-13	2.86496e-12	19.3737
SLC1A3	1.50859	7.39188	7.68149	6.82476e-13	7.51724e-12	18.3678
RASGRP4	1.50857	5.21498	9.7638	1.14099e-18	2.19724e-17	31.516
DUSP1	1.50836	11.7124	9.21769	4.23476e-17	7.10865e-16	27.9371
CALHM2	1.50764	8.14214	13.7432	1.02199e-30	5.39685e-29	59.065
IFFO1	1.50725	6.87762	12.9963	2.06272e-28	9.23352e-27	53.7879
RNASE6	1.50666	7.99641	8.58088	2.5833e-15	3.67867e-14	23.8714
TSPAN18	1.50639	9.09639	8.43567	6.48101e-15	8.8619e-14	22.9626
BHLHE41	1.50601	9.30307	8.07753	6.07315e-14	7.49552e-13	20.7534
ZNF660	1.50403	3.31848	8.49956	4.32778e-15	6.00676e-14	23.3615
AGPAT4	1.50357	7.16343	11.2835	3.53425e-23	1.02529e-21	41.8144
ARHGEF17	1.50352	10.0225	12.4143	1.27006e-26	4.8777e-25	49.6927
SELM	1.50303	9.81514	8.60734	2.18315e-15	3.13748e-14	24.0377
LAIR1	1.50287	8.6018	9.4171	1.14155e-17	2.02168e-16	29.2349
IFIT1	1.50268	8.34357	6.87801	7.56103e-11	6.42862e-10	13.737
FAM181B	1.50091	2.28278	6.43145	9.082e-10	6.6799e-09	11.2996
NOS1	1.50035	1.91863	5.4252	1.65863e-07	8.52739e-07	6.21974
FAM171B	1.49973	7.04767	10.097	1.21514e-19	2.54028e-18	33.7357
DIRC3	1.49705	1.95195	9.82205	7.72676e-19	1.51093e-17	31.9023
NEFL	1.4969	2.48638	4.92132	1.79026e-06	7.78197e-06	3.91641
TCTEX1D1	1.49658	2.93315	11.6348	3.04843e-24	9.70425e-23	44.2477
KIAA1462	1.4964	9.5096	11.1087	1.18938e-22	3.28588e-21	40.6097
ZNF781	1.49617	3.76263	9.46339	8.40834e-18	1.50755e-16	29.5376
SYT3	1.49609	2.40959	6.57817	4.05775e-10	3.15019e-09	12.0888
WTIP	1.49583	6.80607	8.62338	1.97111e-15	2.84954e-14	24.1387
KCTD12	1.4954	11.4357	10.274	3.6647e-20	7.99062e-19	34.9241
ANTXR2	1.4946	10.4193	9.82064	7.80039e-19	1.52197e-17	31.8929
LDB2	1.49451	7.53399	13.2227	4.13286e-29	1.96267e-27	55.3862
PLA2R1	1.49443	6.91353	7.42656	3.13353e-12	3.18026e-11	16.8667
CD300LB	1.49398	3.62553	9.08369	1.01577e-16	1.65046e-15	27.0713
POM121L9P	1.49336	3.42558	8.15555	3.74462e-14	4.73105e-13	21.2306
TEK	1.49276	7.53056	10.6998	1.99806e-21	4.94106e-20	37.8097
RYR3	1.49056	3.83491	6.44667	8.35825e-10	6.17895e-09	11.3809
LRRC55	1.4902	3.67261	7.98947	1.04544e-13	1.26413e-12	20.2175
LEF1	1.49017	8.19448	10.5264	6.557e-21	1.5407e-19	36.6308
BMP8A	1.48899	8.44478	13.2167	4.31368e-29	2.04376e-27	55.3436
FBLN7	1.48741	4.91936	9.8333	7.16574e-19	1.40529e-17	31.977
C12orf59	1.4867	3.73732	8.10834	5.01874e-14	6.23973e-13	20.9416
ALPK3	1.48669	8.07702	7.84946	2.46425e-13	2.86854e-12	19.3719
PCDHA10	1.48571	3.01799	5.72991	3.64437e-08	2.09885e-07	7.69346
GPX3	1.48512	9.8516	7.55826	1.43063e-12	1.50703e-11	17.6387
QKI	1.48463	10.2443	13.2891	2.57899e-29	1.24221e-27	55.855
ADAMTSL4	1.48422	8.45276	8.10743	5.04723e-14	6.27131e-13	20.936
SLC17A7	1.48389	3.47723	7.0081	3.59845e-11	3.22302e-10	14.4663
HDC	1.4834	4.11466	6.45391	8.03421e-10	5.95459e-09	11.4196
SLC5A7	1.48284	1.57415	6.09065	5.64853e-09	3.70683e-08	9.51202
MPEG1	1.4824	9.53212	8.04952	7.22089e-14	8.83677e-13	20.5826
CC2D2A	1.48193	7.37676	9.19425	4.93696e-17	8.24644e-16	27.7853
NUAK1	1.48182	8.52159	14.435	7.45711e-33	4.56844e-31	63.9585
CCDC36	1.4808	3.30651	9.15065	6.56453e-17	1.08312e-15	27.5033
C11orf41	1.48042	5.86077	5.30078	3.02962e-07	1.4944e-06	5.63515
PCDHB2	1.47949	5.29933	6.53851	5.0506e-10	3.8633e-09	11.8744
C5orf62	1.47917	8.66671	11.0427	1.87921e-22	5.08089e-21	40.1556
MCTP1	1.47905	6.81577	9.20375	4.63934e-17	7.76851e-16	27.8468
KLF9	1.47799	10.1305	11.3306	2.5477e-23	7.46563e-22	42.1394
LOC441204	1.47639	3.97614	8.70074	1.2029e-15	1.77528e-14	24.6268
CAMK4	1.47578	4.25549	7.6885	6.54231e-13	7.24154e-12	18.4095
CD36	1.47571	7.76857	7.31814	5.94193e-12	5.84338e-11	16.237
PLEKHO1	1.47515	9.20574	10.3188	2.70177e-20	5.96802e-19	35.2264
FBXL2	1.47506	5.7405	7.61046	1.04638e-12	1.11937e-11	17.9468
KLF12	1.4742	8.18033	8.80277	6.25296e-16	9.48373e-15	25.2737
CTSO	1.47199	9.32701	13.0372	1.54274e-28	6.96743e-27	54.0767
WNT9B	1.47062	1.60772	9.76194	1.15523e-18	2.22044e-17	31.5038
CDH6	1.47045	6.97483	10.415	1.40363e-20	3.16957e-19	35.8759
SNURF	1.47011	1.79895	6.38646	1.16015e-09	8.40125e-09	11.0599
TECTA	1.47011	2.79094	9.09438	9.4745e-17	1.54193e-15	27.1402
C1QTNF4	1.46954	2.89553	6.93572	5.44452e-11	4.7404e-10	14.0595
CHST1	1.4691	6.80774	10.7403	1.51281e-21	3.80134e-20	38.0858
CYP2U1	1.46866	7.52309	10.3245	2.59945e-20	5.74828e-19	35.2647
LOC653653	1.467	6.03494	11.0186	2.21987e-22	5.97011e-21	39.9903
CRYBB1	1.46563	2.41113	8.97048	2.11882e-16	3.36719e-15	26.344
DOCK2	1.46541	8.29027	7.39567	3.76212e-12	3.78227e-11	16.6868
RPS6KA6	1.46403	2.10599	5.56511	8.3288e-08	4.51581e-07	6.88911
LMCD1	1.46402	8.42147	13.3322	1.89922e-29	9.2356e-28	56.1592
PRKCB	1.46284	8.12518	6.39528	1.10584e-09	8.04313e-09	11.1068
ITGB3	1.46256	7.7371	8.81415	5.81182e-16	8.82788e-15	25.346
C13orf30	1.46164	2.36052	6.39042	1.13548e-09	8.23318e-09	11.0809
ZNF610	1.46162	4.19865	7.5439	1.55888e-12	1.63533e-11	17.5542
CFD	1.46155	8.52438	7.02861	3.19846e-11	2.88003e-10	14.582
KLHL13	1.46108	6.02695	5.52951	9.93561e-08	5.32015e-07	6.7176
DOCK10	1.46107	7.95658	8.37715	9.37057e-15	1.25755e-13	22.5984
KLRD1	1.46075	5.59105	6.89854	6.72836e-11	5.78125e-10	13.8516
CLEC2B	1.45999	7.48253	9.87464	5.43135e-19	1.07346e-17	32.2516
AP1S2	1.4597	7.90652	11.298	3.19589e-23	9.31124e-22	41.9143
DIO3	1.45908	3.29259	5.06958	9.04227e-07	4.12878e-06	4.57626
GPR27	1.45887	3.25595	4.80551	3.02156e-06	1.26254e-05	3.41168
KIAA1324L	1.45876	6.32016	4.49861	1.15745e-05	4.40103e-05	2.12076
C8orf42	1.45639	5.40957	8.35198	1.09764e-14	1.46241e-13	22.4422
RAB34	1.4552	9.19336	7.67119	7.26204e-13	7.95569e-12	18.3066
TSPYL5	1.45408	7.41196	6.00518	8.84456e-09	5.61874e-08	9.07414
NKX2-5	1.45364	1.82582	4.40295	1.73584e-05	6.41037e-05	1.73255
ADCYAP1R1	1.45344	1.09654	7.14117	1.66994e-11	1.54838e-10	15.2207
ARL4C	1.45293	9.72869	10.5899	4.24786e-21	1.01939e-19	37.0614
HSPA2	1.45229	7.80788	8.51394	3.95107e-15	5.5141e-14	23.4515
WDR17	1.45196	3.3816	5.38532	2.01397e-07	1.02022e-06	6.03129
FOXF2	1.45128	7.98696	7.95166	1.31884e-13	1.57871e-12	19.9884
HTR7	1.45013	2.9327	8.66266	1.53432e-15	2.23512e-14	24.3863
MMP14	1.45012	12.4159	12.767	1.04749e-27	4.45306e-26	52.1727
KCNN3	1.44955	6.14701	8.59729	2.32727e-15	3.32576e-14	23.9745
CHST15	1.44918	9.38538	8.57843	2.62394e-15	3.73391e-14	23.8559
MUM1L1	1.44898	1.96577	5.5546	8.7749e-08	4.7412e-07	6.83838
EMP3	1.44846	8.95579	10.9328	4.01621e-22	1.05905e-20	39.4018
GLIPR2	1.44837	8.19215	10.5685	4.91524e-21	1.16985e-19	36.9167
SEMA6D	1.44771	6.85993	7.53858	1.60916e-12	1.68548e-11	17.5229
MPPED2	1.44681	4.13983	8.10971	4.97645e-14	6.19095e-13	20.9499
DAZL	1.4467	2.43682	6.27642	2.10189e-09	1.46922e-08	10.4783
SEMA3C	1.44617	10.2421	7.15765	1.51765e-11	1.41689e-10	15.3148
C17orf87	1.44608	5.25967	6.99929	3.78491e-11	3.37512e-10	14.4166
CD1C	1.44567	4.56434	5.65195	5.39885e-08	3.02175e-07	7.31085
PLAT	1.44556	10.3342	12.2664	3.60723e-26	1.34215e-24	48.6554
PDK4	1.44538	9.56174	5.58299	7.62029e-08	4.16395e-07	6.97557
CCL8	1.4449	4.98513	5.96409	1.09565e-08	6.86363e-08	8.86514
SLC8A3	1.44467	2.47524	7.93244	1.48383e-13	1.76786e-12	19.8721
EVI2A	1.44434	7.33783	8.68112	1.36363e-15	2.00085e-14	24.5028
TSPAN4	1.44419	8.67489	13.2484	3.44535e-29	1.64776e-27	55.5671
CD200	1.44375	7.39389	10.8864	5.52986e-22	1.43748e-20	39.0844
PCDHGC3	1.44375	10.023	9.85123	6.35454e-19	1.24983e-17	32.096
FBXL22	1.44361	5.32334	8.26409	1.9039e-14	2.45594e-13	21.8983
HLA-DQA2	1.44332	6.97211	4.29466	2.72494e-05	9.69409e-05	1.3014
CYBB	1.44243	9.86295	8.30662	1.45896e-14	1.90993e-13	22.1612
ZBTB20	1.44223	6.99403	9.514	6.01509e-18	1.09296e-16	29.8693
ITGB2	1.44204	9.98921	8.02748	8.2722e-14	1.00868e-12	20.4485
LEPR	1.44185	7.84448	8.34114	1.17497e-14	1.55522e-13	22.3749
MPP2	1.44143	5.65496	6.57538	4.12061e-10	3.19045e-09	12.0738
ANKRD53	1.4409	3.37835	8.33343	1.23324e-14	1.6281e-13	22.3271
PALM2-AKAP2	1.44057	9.89481	13.0604	1.30865e-28	5.94997e-27	54.2403
SPESP1	1.43993	3.80853	5.62237	6.26132e-08	3.46337e-07	7.16664
LOC401463	1.43779	1.42349	9.9385	3.53694e-19	7.09416e-18	32.6766
DPY19L2	1.43765	4.022	6.34313	1.46716e-09	1.0472e-08	10.8301
BDKRB1	1.43698	5.30304	8.78351	7.07666e-16	1.06771e-14	25.1513
SIGLEC10	1.43665	7.54061	7.54827	1.51869e-12	1.59565e-11	17.5799
CMKLR1	1.43657	7.90942	8.88769	3.61872e-16	5.62301e-15	25.8145
CALB2	1.43637	3.77315	4.35894	2.08705e-05	7.58037e-05	1.55627
ATP6V1G2	1.43554	3.16222	8.9656	2.18681e-16	3.46709e-15	26.3127
PHYHIP	1.4347	4.73125	7.39172	3.8509e-12	3.86769e-11	16.6638
CCDC89	1.43416	3.51545	10.3429	2.29385e-20	5.08358e-19	35.3887
LPHN2	1.43409	9.37243	9.27047	2.99631e-17	5.09298e-16	28.2795
CAMK1D	1.43334	5.99139	7.32531	5.6967e-12	5.62677e-11	16.2785
COL22A1	1.43314	5.15934	5.45035	1.46671e-07	7.60859e-07	6.33916
VASN	1.43297	8.85652	10.5053	7.5739e-21	1.7633e-19	36.4878
43525	1.43088	6.12899	8.55568	3.03186e-15	4.28732e-14	23.7131
TIMP4	1.43088	4.70589	6.02281	8.06565e-09	5.15459e-08	9.16414
NCKAP1L	1.43018	8.41614	7.26462	8.13344e-12	7.86504e-11	15.9282
C1orf162	1.42979	7.70484	8.81579	5.75086e-16	8.74838e-15	25.3564
LXN	1.42944	8.17401	9.66633	2.18648e-18	4.11676e-17	30.8717
DENND5A	1.42841	9.50493	11.8164	8.54479e-25	2.86399e-23	45.511
CTNND2	1.42762	3.63272	3.89659	0.000132943	0.000415445	-0.205788
NKAPL	1.42748	2.65126	9.14449	6.83396e-17	1.12666e-15	27.4635
LIMS3	1.42555	2.33982	9.21288	4.37037e-17	7.33022e-16	27.9059
TNFSF12	1.42526	8.26854	11.0293	2.06058e-22	5.54905e-21	40.0642
C13orf18	1.42507	6.20627	6.9848	4.11257e-11	3.65125e-10	14.3351
LIX1L	1.42485	8.86183	10.5897	4.25349e-21	1.01953e-19	37.0601
C3orf18	1.42462	5.65049	10.4168	1.38582e-20	3.13286e-19	35.8885
ITPR1	1.42444	8.69641	9.20224	4.68534e-17	7.83905e-16	27.8371
DFNA5	1.42366	6.7415	6.94571	5.14275e-11	4.4931e-10	14.1155
HIF3A	1.42358	6.33832	4.28519	2.83342e-05	0.000100465	1.26412
SMPX	1.42027	2.42507	3.89587	0.00013331	0.000416397	-0.208393
GNG11	1.41989	8.44763	11.6679	2.4186e-24	7.77249e-23	44.4776
CDH10	1.41973	1.3573	6.65587	2.63659e-10	2.09748e-09	12.5115
CASQ1	1.41953	2.1029	5.90329	1.5014e-08	9.19245e-08	8.55777
DPYD	1.41924	8.60725	7.60251	1.09751e-12	1.17072e-11	17.8998
CD180	1.41852	6.70516	6.94831	5.06692e-11	4.43258e-10	14.1301
APCDD1	1.41842	8.60006	6.27235	2.14842e-09	1.50019e-08	10.4569
PHACTR1	1.41832	5.06914	8.49825	4.36365e-15	6.0524e-14	23.3534
TIMP1	1.41817	13.3703	10.1391	9.14298e-20	1.93935e-18	34.0177
CFL2	1.41729	9.12125	8.0914	5.57387e-14	6.89609e-13	20.8381
SHE	1.41693	6.98999	9.41826	1.13284e-17	2.00801e-16	29.2425
KIF7	1.41692	6.36078	7.69043	6.4666e-13	7.16164e-12	18.421
HSPA7	1.41689	5.30554	7.69884	6.14651e-13	6.82579e-12	18.471
PTGS2	1.41554	8.3754	5.80139	2.53372e-08	1.49793e-07	8.04759
CYP39A1	1.41531	5.12014	5.7372	3.51223e-08	2.02851e-07	7.72943
C1orf186	1.41501	3.35026	5.69003	4.458e-08	2.52936e-07	7.49724
FAM176A	1.41488	5.33364	5.98382	9.88716e-09	6.24002e-08	8.96537
DCHS2	1.41396	4.79131	4.36713	2.01694e-05	7.34943e-05	1.58895
ADHFE1	1.41096	3.93572	6.52628	5.40226e-10	4.11986e-09	11.8084
ZNF727	1.41087	2.18374	6.60347	3.52734e-10	2.76061e-09	12.2262
SRRM3	1.41071	5.51688	6.55404	4.63596e-10	3.57309e-09	11.9583
JPH4	1.40944	3.27668	7.81488	3.04203e-13	3.5069e-12	19.1642
SYNGR1	1.40933	7.01611	5.80477	2.49036e-08	1.47401e-07	8.06441
ENPP2	1.40837	8.84927	7.89746	1.83818e-13	2.17345e-12	19.6609
LRRC7	1.40769	1.85774	5.38229	2.04382e-07	1.03379e-06	6.01701
AQP9	1.40743	6.27141	5.12098	7.11191e-07	3.30239e-06	4.80855
PARK2	1.40702	4.74435	7.45938	2.57915e-12	2.64008e-11	17.0584
PDE4B	1.40669	8.57895	8.68566	1.32464e-15	1.94645e-14	24.5315
PCDHB12	1.40668	4.7499	8.59862	2.30768e-15	3.30008e-14	23.9829
HAVCR2	1.40656	7.76857	8.66987	1.46525e-15	2.1453e-14	24.4318
ABCA1	1.40518	9.90764	10.5514	5.5274e-21	1.30635e-19	36.8002
RARRES1	1.40438	8.60998	5.68376	4.60103e-08	2.60395e-07	7.4665
C2orf74	1.40375	5.79686	6.49788	6.31472e-10	4.76022e-09	11.6555
CCDC69	1.40372	9.26211	7.56264	1.3936e-12	1.46879e-11	17.6645
PIK3CG	1.4035	7.01666	6.66311	2.53232e-10	2.02247e-09	12.5511
DOCK11	1.402	8.65554	8.37311	9.61136e-15	1.28816e-13	22.5733
DPEP2	1.40172	5.13933	8.53982	3.35311e-15	4.71202e-14	23.6136
PRAM1	1.40123	5.02834	8.40605	7.81146e-15	1.05671e-13	22.7781
PADI2	1.40055	7.85807	6.10281	5.29751e-09	3.48775e-08	9.57469
MAP7D3	1.39892	7.49206	8.46955	5.23257e-15	7.2083e-14	23.1739
TSPAN9	1.39848	9.31669	12.7324	1.3385e-27	5.58478e-26	51.929
ATP2B4	1.39807	11.6181	9.90399	4.46004e-19	8.86673e-18	32.4468
CLIC2	1.39731	7.57756	10.4897	8.4303e-21	1.94703e-19	36.3815
EGR3	1.39702	7.74335	7.19498	1.22146e-11	1.15257e-10	15.5282
MYEF2	1.3961	6.18798	4.48669	1.21781e-05	4.61497e-05	2.07203
S1PR1	1.39589	9.06894	10.2085	5.71516e-20	1.23289e-18	34.4835
MAP2	1.39519	6.80284	7.16068	1.4912e-11	1.39348e-10	15.332
DNAJB4	1.39516	8.17115	13.5033	5.62982e-30	2.82578e-28	57.3683
ABCD2	1.39486	4.09423	6.37401	1.24123e-09	8.94763e-09	10.9937
LY96	1.3947	6.6632	8.86701	4.13516e-16	6.38149e-15	25.6826
H19	1.39401	10.4449	4.14829	4.94645e-05	0.000167257	0.732833
TFEC	1.39282	6.7798	7.58436	1.22368e-12	1.29576e-11	17.7926
MS4A1	1.39265	5.90398	3.3667	0.000911894	0.00243276	-2.01446
GUCY1A2	1.39198	4.61761	8.00318	9.60821e-14	1.16389e-12	20.3008
DNM1	1.39179	8.46048	7.68453	6.70088e-13	7.38882e-12	18.3859
C1QTNF1	1.3917	9.56175	7.78341	3.68319e-13	4.20539e-12	18.9757
ADAMTS4	1.39163	9.17401	9.38417	1.41846e-17	2.49901e-16	29.0198
IL17RD	1.39124	7.22431	6.63982	2.88291e-10	2.28537e-09	12.4239
DCX	1.39078	2.70738	5.0876	8.31385e-07	3.8194e-06	4.65748
CST4	1.38801	3.47643	4.42657	1.57151e-05	5.83539e-05	1.82775
ZFP82	1.3879	5.15693	7.20237	1.17003e-11	1.10765e-10	15.5705
KLF8	1.38746	6.09231	7.85066	2.44638e-13	2.85102e-12	19.3791
GNAI1	1.38715	8.17467	8.93807	2.61334e-16	4.10801e-15	26.1365
KCNG1	1.38666	4.55858	5.08124	8.56417e-07	3.92284e-06	4.62879
ZNF331	1.38507	7.89553	7.89152	1.90618e-13	2.24991e-12	19.6251
RORA	1.38502	8.07766	9.85162	6.33781e-19	1.24775e-17	32.0986
HSPA12B	1.3837	7.00999	9.79215	9.43926e-19	1.82817e-17	31.7039
RGL1	1.38361	8.52117	10.1124	1.09507e-19	2.29875e-18	33.8388
PBX3	1.38297	8.85985	11.967	2.96909e-25	1.02568e-23	46.5611
LOC344595	1.38282	5.59114	9.58425	3.77453e-18	6.97085e-17	30.3309
PCDHB3	1.38248	4.71248	6.30259	1.82593e-09	1.28832e-08	10.616
F8	1.38177	7.16247	8.94786	2.45299e-16	3.87397e-15	26.1991
CNTNAP3	1.38156	4.55198	5.65882	5.21596e-08	2.92666e-07	7.34439
CADM1	1.38152	7.85661	7.30553	6.39868e-12	6.25916e-11	16.1642
FGD5	1.38102	8.74611	10.7875	1.09369e-21	2.77224e-20	38.4077
ACSM5	1.38085	2.24059	7.32554	5.68887e-12	5.62178e-11	16.2798
TYROBP	1.37919	9.88675	8.05654	6.9146e-14	8.49269e-13	20.6254
CAPN6	1.37866	7.5246	3.17739	0.00172124	0.00432669	-2.60367
C1QC	1.37836	11.1745	7.27616	7.60188e-12	7.37564e-11	15.9947
GPR141	1.37825	2.92267	7.68586	6.64748e-13	7.33393e-12	18.3938
SDS	1.37761	7.38412	7.14147	1.66705e-11	1.5464e-10	15.2225
P2RY12	1.37749	2.80749	6.19054	3.32731e-09	2.26947e-08	10.0292
CD300E	1.37689	2.00457	6.15962	3.92178e-09	2.64557e-08	9.86851
FOSB	1.37518	9.45454	5.12776	6.88942e-07	3.20936e-06	4.83931
WNK3	1.37488	2.98155	7.00363	3.69183e-11	3.30083e-10	14.4411
CXCR7	1.37476	8.58904	10.0225	2.00981e-19	4.11251e-18	33.2369
LAPTM5	1.37476	11.7253	8.45917	5.5872e-15	7.68638e-14	23.1092
PCDHGA11	1.37372	4.65441	10.8524	6.99087e-22	1.799e-20	38.8518
CCR4	1.37333	5.02551	6.4154	9.91195e-10	7.25088e-09	11.214
OLFM1	1.37276	7.06504	6.17914	3.53544e-09	2.40013e-08	9.96987
TIE1	1.37245	8.61545	10.6358	3.10014e-21	7.50176e-20	37.3739
ZNF167	1.37124	4.88036	8.14804	3.92327e-14	4.93218e-13	21.1846
TMEM132B	1.36988	3.92283	6.13057	4.5748e-09	3.05057e-08	9.718
FADS2	1.36985	9.4071	7.52274	1.76874e-12	1.84404e-11	17.4298
PHKG1	1.3696	3.13846	6.69574	2.11077e-10	1.69837e-09	12.7296
PDZD2	1.36924	7.79469	8.6167	2.05675e-15	2.97056e-14	24.0966
ALOX5AP	1.36912	8.60094	8.25305	2.03994e-14	2.62142e-13	21.8302
CD86	1.3687	7.60117	8.4632	5.44666e-15	7.49812e-14	23.1343
NR3C1	1.36862	9.67235	9.96828	2.89494e-19	5.82955e-18	32.8752
GJA5	1.36817	7.54173	10.3105	2.85858e-20	6.30068e-19	35.1705
TMEM204	1.36808	7.89877	11.4355	1.22645e-23	3.72303e-22	42.8653
C1QB	1.36788	11.4735	6.83031	9.90677e-11	8.31152e-10	13.4718
PYGL	1.36683	8.27749	6.25865	2.31229e-09	1.60853e-08	10.385
TMEM121	1.36579	4.87944	7.70966	5.75754e-13	6.41491e-12	18.5354
SGCG	1.36564	1.50622	7.55565	1.45314e-12	1.52995e-11	17.6233
DLX5	1.36484	3.23038	5.47887	1.27527e-07	6.68045e-07	6.47502
TPM1	1.36469	12.3471	10.0353	1.84276e-19	3.79751e-18	33.3229
NPAS4	1.36404	1.73662	7.31041	6.21801e-12	6.09714e-11	16.1923
ARHGEF4	1.36379	6.49803	4.71128	4.5951e-06	1.86732e-05	3.00805
CYP11A1	1.36348	2.38426	5.85242	1.95113e-08	1.17299e-07	8.30227
CSF2RB	1.36339	8.59307	7.34948	4.941e-12	4.90664e-11	16.4185
CLC	1.36325	2.1125	4.40453	1.72436e-05	6.37148e-05	1.7389
ITGAX	1.36246	8.42966	8.72579	1.02468e-15	1.52224e-14	24.7853
MEGF6	1.36237	8.65954	7.1674	1.43406e-11	1.34256e-10	15.3705
FGD1	1.36223	7.51625	10.511	7.28746e-21	1.70052e-19	36.526
C1orf150	1.36166	2.36127	7.24711	9.01081e-12	8.64747e-11	15.8274
PCDHGB2	1.36124	5.7	5.93213	1.2933e-08	8.00533e-08	8.70332
CCL26	1.3607	3.4816	5.0477	1.00102e-06	4.534e-06	4.47793
LTBP3	1.36014	11.0284	9.15898	6.21703e-17	1.02746e-15	27.5571
LOXHD1	1.35951	1.90458	8.5275	3.62552e-15	5.08426e-14	23.5364
GSPT2	1.35874	6.20024	6.76845	1.40422e-10	1.15516e-09	13.1295
DSCAML1	1.35852	2.72598	4.80686	3.00331e-06	1.2557e-05	3.41751
EFHD1	1.35842	6.83736	8.35865	1.05262e-14	1.40428e-13	22.4835
IFI44L	1.35809	8.6644	5.27112	3.49246e-07	1.70487e-06	5.49732
ISL2	1.35793	4.94755	7.14514	1.63196e-11	1.51594e-10	15.2434
PID1	1.35657	7.34101	6.3183	1.67774e-09	1.18913e-08	10.6988
MYO5A	1.35648	8.90407	9.58799	3.68186e-18	6.8059e-17	30.3555
IL6ST	1.35431	10.0493	9.03258	1.41627e-16	2.2793e-15	26.7425
GABARAPL1	1.35346	9.19263	9.87901	5.27423e-19	1.04342e-17	32.2807
FNBP1	1.35336	10.0237	7.79793	3.37236e-13	3.86791e-12	19.0626
CSPG4	1.35303	9.82041	7.81284	3.0801e-13	3.54273e-12	19.152
SLAMF8	1.35114	8.5638	8.1161	4.7831e-14	5.96506e-13	20.989
TSC22D3	1.3507	10.4387	9.35426	1.72746e-17	3.01199e-16	28.8247
RHOBTB3	1.35028	9.55952	7.60855	1.0585e-12	1.13149e-11	17.9354
DBC1	1.35022	2.25398	5.54154	9.36146e-08	5.03799e-07	6.77547
KCNS2	1.34996	2.20337	6.98348	4.14389e-11	3.67745e-10	14.3276
KATNAL1	1.34949	7.76899	10.161	7.88372e-20	1.6828e-18	34.1646
STAB1	1.3486	9.9758	10.3634	1.99485e-20	4.44034e-19	35.5273
LOC149837	1.34705	5.40303	6.67732	2.33949e-10	1.87289e-09	12.6287
ZNF804A	1.34633	3.81992	6.88854	7.12203e-11	6.08086e-10	13.7958
KL	1.34593	5.24698	7.30888	6.27428e-12	6.14934e-11	16.1835
FAM55B	1.34502	2.09362	4.65395	5.91255e-06	2.35735e-05	2.76562
CASS4	1.34496	4.99228	7.69535	6.27738e-13	6.96349e-12	18.4502
ADRB2	1.34433	4.8101	6.55177	4.69444e-10	3.61267e-09	11.946
KCNA3	1.34392	5.45984	5.68554	4.55989e-08	2.58283e-07	7.47524
LILRB2	1.34366	6.95185	7.72018	5.40275e-13	6.04953e-12	18.5981
SMTN	1.34274	11.0775	8.42742	6.82706e-15	9.28499e-14	22.9112
NID1	1.34265	11.7198	10.8976	5.1203e-22	1.33629e-20	39.1608
TM7SF4	1.34166	2.89847	6.27511	2.11671e-09	1.47907e-08	10.4715
C4orf39	1.34115	2.37039	6.74365	1.61411e-10	1.31767e-09	12.9928
TTC7B	1.34052	7.86829	9.7225	1.50341e-18	2.85719e-17	31.2427
EVI2B	1.33936	9.22934	7.08568	2.30226e-11	2.1001e-10	14.9051
ARSB	1.33935	8.68718	15.0489	9.51278e-35	6.53899e-33	68.2971
MCAM	1.33905	11.1651	9.9888	2.52139e-19	5.09758e-18	33.0121
ADAMDEC1	1.33876	7.34677	5.67258	4.86742e-08	2.74399e-07	7.41171
TNNI3K	1.33849	2.5418	6.04346	7.23895e-09	4.66449e-08	9.26973
GPC3	1.33835	7.16163	3.90796	0.000127266	0.000399056	-0.164475
PBX1	1.33814	9.98064	8.15038	3.86689e-14	4.86733e-13	21.1989
CSRP1	1.33772	12.5062	8.66825	1.48051e-15	2.16296e-14	24.4216
SRGN	1.33762	10.7726	8.06579	6.53018e-14	8.0449e-13	20.6818
CBX6	1.33753	9.15664	7.02523	3.26134e-11	2.93535e-10	14.5629
FAM19A1	1.33636	1.98166	8.39998	8.11603e-15	1.09718e-13	22.7404
RASD2	1.33573	6.78264	8.03108	8.09063e-14	9.87135e-13	20.4704
TCN2	1.33572	8.69514	10.4848	8.71377e-21	2.00793e-19	36.3487
C6orf155	1.33488	3.32865	6.60556	3.48671e-10	2.73197e-09	12.2375
EHD3	1.33447	7.78495	9.42805	1.06193e-17	1.88728e-16	29.3065
GPR161	1.33442	6.79352	7.94053	1.41199e-13	1.68525e-12	19.9211
IGSF11	1.33442	2.97205	5.01676	1.15525e-06	5.18623e-06	4.33943
KCND1	1.33426	6.35744	9.79477	9.27516e-19	1.80328e-17	31.7213
FABP3	1.33413	6.54717	5.79429	2.62727e-08	1.54871e-07	8.01226
CCR1	1.3326	7.65417	8.4068	7.77494e-15	1.05247e-13	22.7828
SSTR2	1.33203	4.46636	8.14025	4.11785e-14	5.16399e-13	21.1368
DTX3	1.33198	7.84968	7.49119	2.13467e-12	2.20402e-11	17.2446
CHODL	1.33181	2.31934	5.50587	1.11655e-07	5.91094e-07	6.60417
PIK3R6	1.33163	5.14266	8.95683	2.31461e-16	3.65828e-15	26.2565
CRMP1	1.33153	6.8537	8.88209	3.75188e-16	5.81212e-15	25.7788
CLDN5	1.33151	7.80586	6.76915	1.39867e-10	1.15107e-09	13.1333
ARHGAP28	1.33106	6.13161	6.85514	8.60816e-11	7.27015e-10	13.6097
PDE1C	1.33079	4.56884	6.02231	8.08672e-09	5.16643e-08	9.16159
CXorf36	1.3307	8.11275	10.7382	1.53471e-21	3.85158e-20	38.0715
CSGALNACT2	1.33042	9.31165	16.9603	1.33673e-40	1.66295e-38	81.7027
WNT7B	1.32965	5.78238	3.73039	0.000248861	0.000742884	-0.797866
NPR2	1.32734	7.34365	11.7135	1.75736e-24	5.73844e-23	44.7948
ZNF843	1.32638	2.93241	8.54997	3.14395e-15	4.43956e-14	23.6773
FAM162B	1.32617	4.22248	8.44716	6.02743e-15	8.26957e-14	23.0342
TMEM200C	1.32586	3.78114	7.08904	2.25804e-11	2.06254e-10	14.9242
DPEP1	1.32557	5.82451	2.81965	0.00529018	0.0119313	-3.63227
DCBLD2	1.32535	8.76331	6.8064	1.13391e-10	9.45062e-10	13.3393
ARHGAP15	1.32521	6.48819	7.5946	1.15089e-12	1.22315e-11	17.853
PAPPA	1.32487	8.15607	7.11961	1.89221e-11	1.74728e-10	15.0979
ADAMTS6	1.32462	5.96777	7.94551	1.36954e-13	1.63747e-12	19.9512
IGLON5	1.32462	3.35244	7.50846	1.92595e-12	2.00074e-11	17.3459
CD22	1.32375	5.91167	4.30918	2.56635e-05	9.16206e-05	1.35868
SNAP91	1.32238	2.06155	5.01135	1.18447e-06	5.30213e-06	4.3153
SNCG	1.32143	5.44979	5.53579	9.6319e-08	5.17393e-07	6.74778
NLGN3	1.32142	5.35677	7.46661	2.47062e-12	2.53538e-11	17.1007
MFAP3L	1.32135	6.47827	5.97621	1.02867e-08	6.48008e-08	8.9267
ARHGAP23	1.32128	9.91457	8.17123	3.39692e-14	4.31326e-13	21.3268
CALCRL	1.32075	9.08151	10.2328	4.8441e-20	1.04833e-18	34.6475
ZIK1	1.32053	4.46279	7.07872	2.39665e-11	2.1829e-10	14.8656
KIAA0748	1.32036	4.69779	6.2608	2.28573e-09	1.59224e-08	10.3963
MUSTN1	1.31961	4.55897	6.50948	5.92497e-10	4.48475e-09	11.7179
PCDH17	1.31912	8.53978	9.82062	7.80103e-19	1.52197e-17	31.8928
KIAA1045	1.31864	2.99491	5.89552	1.56285e-08	9.54562e-08	8.51865
TLR6	1.31818	4.76911	6.95465	4.88662e-11	4.28779e-10	14.1657
MSN	1.31766	12.4996	11.2622	4.09768e-23	1.17695e-21	41.6675
DSE	1.31748	9.09328	11.235	4.95255e-23	1.4105e-21	41.4794
CD93	1.31747	10.6973	10.5299	6.40268e-21	1.50619e-19	36.6544
TRPC3	1.31716	3.08493	9.77777	1.03921e-18	2.00696e-17	31.6086
CD69	1.31711	6.55003	6.7589	1.48161e-10	1.21489e-09	13.0768
LILRB1	1.31709	6.59003	7.42526	3.15773e-12	3.20323e-11	16.8592
CSRP2	1.31698	7.26469	8.53994	3.35054e-15	4.71166e-14	23.6144
ELOVL2	1.31661	4.19606	5.81946	2.31021e-08	1.37339e-07	8.13759
LOXL3	1.31646	6.66316	12.8991	4.1074e-28	1.79504e-26	53.1032
ANKRD44	1.31622	6.66026	7.31213	6.15549e-12	6.04167e-11	16.2023
IL10RA	1.31612	8.71104	7.55336	1.4732e-12	1.54865e-11	17.6098
IL10	1.31611	3.77399	7.1918	1.24435e-11	1.1709e-10	15.51
RGS16	1.31475	7.96875	8.09624	5.40928e-14	6.70064e-13	20.8676
GADD45B	1.3129	9.03472	9.84464	6.64156e-19	1.30502e-17	32.0522
MATN2	1.31268	9.14082	5.65443	5.33207e-08	2.98767e-07	7.32296
CD37	1.31244	8.83951	6.40641	1.04093e-09	7.59551e-09	11.166
ZNF569	1.31224	5.45916	7.40241	3.61502e-12	3.6434e-11	16.726
CHIC1	1.31203	7.26633	5.91113	1.4418e-08	8.84358e-08	8.59728
ENPEP	1.31179	7.35016	8.05093	7.15792e-14	8.77029e-13	20.5912
CCND2	1.31135	10.9437	6.00956	8.64422e-09	5.50353e-08	9.09651
CCL23	1.31111	2.27114	5.41926	1.70736e-07	8.75616e-07	6.19162
C17orf60	1.31099	4.11655	8.4782	4.95396e-15	6.83377e-14	23.228
TREM1	1.31071	5.36623	5.34794	2.4138e-07	1.20648e-06	5.85556
DTX1	1.31059	6.88865	6.47547	7.14004e-10	5.34659e-09	11.5352
SLC2A5	1.3103	6.19231	6.55211	4.68574e-10	3.60872e-09	11.9478
CSRNP3	1.30987	2.98966	6.89154	7.00165e-11	5.9907e-10	13.8125
PLEKHH2	1.30966	7.43868	5.93923	1.2466e-08	7.74464e-08	8.7392
TAGAP	1.30919	7.34778	6.88137	7.41814e-11	6.31507e-10	13.7558
PCDHB10	1.30911	5.79366	8.51993	3.80368e-15	5.32305e-14	23.489
SLN	1.30791	1.99252	5.74871	3.31314e-08	1.92228e-07	7.78627
SLITRK6	1.30742	5.06894	4.27354	2.97256e-05	0.00010505	1.21835
ARMC9	1.30696	7.8343	12.0893	1.25649e-25	4.4622e-24	47.4154
NCF1C	1.30562	5.37477	5.51674	1.05826e-07	5.62946e-07	6.65628
C1QTNF6	1.3055	8.52559	10.2792	3.53572e-20	7.73434e-19	34.9597
PIRT	1.30438	2.04757	5.63099	5.99709e-08	3.33175e-07	7.20859
CACNA1G	1.30418	2.36621	6.19473	3.254e-09	2.2232e-08	10.051
ZNF470	1.30405	5.72777	6.1382	4.3937e-09	2.93753e-08	9.75747
APLNR	1.3033	9.48897	7.5981	1.12696e-12	1.20024e-11	17.8737
CD53	1.30277	9.36561	7.23204	9.8408e-12	9.40395e-11	15.7407
PPP1R14A	1.3025	6.64597	5.91587	1.40689e-08	8.65302e-08	8.62119
LHX6	1.30168	6.2326	7.97885	1.11598e-13	1.34063e-12	20.1531
ANKS1B	1.30156	3.24792	5.51876	1.04778e-07	5.581e-07	6.66596
CLEC12A	1.30103	4.03346	6.0856	5.80063e-09	3.80418e-08	9.48606
ZBTB47	1.30057	8.46934	11.4858	8.63658e-24	2.65352e-22	43.2135
NEFH	1.30015	4.1589	5.80594	2.47553e-08	1.46608e-07	8.07023
EMR3	1.29939	2.56197	4.92479	1.76214e-06	7.67454e-06	3.93169
CMTM5	1.2992	0.967874	8.11525	4.80836e-14	5.99287e-13	20.9838
CYGB	1.29887	9.31453	10.5344	6.20908e-21	1.46404e-19	36.6849
CD14	1.29814	10.1632	9.08729	9.92209e-17	1.61347e-15	27.0945
LILRB3	1.29783	5.75237	7.28649	7.15509e-12	6.97217e-11	16.0542
FKBP10	1.29721	10.4554	6.41955	9.69055e-10	7.1043e-09	11.2361
CD300C	1.29584	4.44401	7.89058	1.91722e-13	2.26031e-12	19.6194
CLEC4E	1.29567	5.20329	5.68027	4.68258e-08	2.64789e-07	7.44939
LOC283867	1.29528	1.13754	8.61225	2.11588e-15	3.04728e-14	24.0686
COL4A2	1.29459	13.3109	10.1461	8.71634e-20	1.85272e-18	34.065
LRP1	1.29441	13.1556	9.73471	1.38576e-18	2.64094e-17	31.3235
PLXNB3	1.29418	6.56575	4.11006	5.76503e-05	0.000192814	0.587085
LPL	1.29399	6.97291	6.37873	1.20989e-09	8.73101e-09	11.0188
ABLIM3	1.29394	8.16546	7.27769	7.53397e-12	7.31325e-11	16.0035
SYT1	1.29354	5.72252	3.68756	0.000291521	0.000858477	-0.946837
ABCB4	1.29351	3.96446	6.34752	1.43273e-09	1.02407e-08	10.8533
C19orf59	1.29289	3.3793	5.17733	5.45497e-07	2.58207e-06	5.0653
KIAA0495	1.29289	7.16111	6.85578	8.57706e-11	7.2469e-10	13.6133
LRRN3	1.29285	3.89179	7.80989	3.1359e-13	3.60486e-12	19.1343
MLNR	1.29213	1.5061	5.62133	6.29401e-08	3.47952e-07	7.16157
SLC11A1	1.29127	7.28172	7.65926	7.80336e-13	8.4982e-12	18.2358
CRABP1	1.29116	3.38028	3.23076	0.00144311	0.00368233	-2.44066
C11orf87	1.28972	1.25395	7.67531	7.08394e-13	7.78581e-12	18.3311
SCN11A	1.28937	2.16712	6.71108	1.93734e-10	1.5664e-09	12.8137
HS3ST3B1	1.28758	4.55584	7.2914	6.95217e-12	6.78422e-11	16.0825
PRKCDBP	1.28754	9.44796	8.65376	1.62397e-15	2.36233e-14	24.3301
SYT6	1.28611	1.91706	7.58189	1.24195e-12	1.31304e-11	17.778
SLC6A1	1.28567	4.49735	8.77215	7.61227e-16	1.14342e-14	25.0792
STOM	1.28473	11.6891	10.9938	2.63507e-22	7.04005e-21	39.8201
GIMAP6	1.28361	8.37057	8.98247	1.96043e-16	3.12038e-15	26.4208
CYSLTR2	1.28358	3.41541	7.08407	2.32377e-11	2.11877e-10	14.896
MMRN2	1.2834	9.0636	10.0638	1.52042e-19	3.14924e-18	33.5135
P2RY13	1.28216	6.22661	6.56278	4.41772e-10	3.41007e-09	12.0055
PCSK1N	1.28155	6.15791	2.673	0.00813682	0.0176193	-4.02123
COL5A3	1.28038	8.83239	8.26283	1.91897e-14	2.47223e-13	21.8906
RSAD2	1.28022	7.98186	5.96339	1.09963e-08	6.88088e-08	8.8616
C20orf194	1.2802	8.28169	7.57935	1.26095e-12	1.33174e-11	17.7631
LGI1	1.27977	1.36748	6.07679	6.07598e-09	3.97447e-08	9.44076
SERP2	1.27932	4.11089	5.88362	1.66175e-08	1.0098e-07	8.45881
FST	1.27927	4.86636	4.67012	5.50795e-06	2.21256e-05	2.83377
FAM7A3	1.27819	2.37958	9.26955	3.01446e-17	5.11953e-16	28.2736
DNAJC18	1.27799	6.52635	11.1688	7.8404e-23	2.20205e-21	41.0233
PCDHB11	1.2775	5.25276	5.60956	6.67505e-08	3.67517e-07	7.10439
LOH3CR2A	1.27742	5.16009	9.38523	1.40867e-17	2.48391e-16	29.0267
FAM65B	1.27735	6.8022	6.06111	6.59826e-09	4.29395e-08	9.36022
LRRC25	1.27693	7.122	8.52474	3.68951e-15	5.17041e-14	23.5192
AQP1	1.27673	11.4521	5.94894	1.18537e-08	7.38009e-08	8.78834
TICAM2	1.27669	6.57734	7.5115	1.89145e-12	1.96591e-11	17.3637
KCNQ5	1.27626	3.34933	5.27977	3.35082e-07	1.64125e-06	5.53745
IFIT2	1.27611	8.04113	7.2495	8.88603e-12	8.53581e-11	15.8411
COL18A1	1.27568	11.9244	10.1929	6.35201e-20	1.36592e-18	34.3788
FLI1	1.27508	8.07605	9.35826	1.6825e-17	2.94118e-16	28.8508
CR2	1.27505	5.98944	2.81738	0.00532639	0.012009	-3.63846
MTUS2	1.27484	2.72439	5.96533	1.08859e-08	6.8215e-08	8.87145
PAM	1.27461	11.0454	11.3924	1.65629e-23	4.96105e-22	42.5669
NPY	1.27436	1.63252	4.65103	5.98871e-06	2.38443e-05	2.75332
PIK3R5	1.27429	7.31078	7.38786	3.93971e-12	3.95493e-11	16.6414
SLCO1C1	1.27287	1.99195	8.04997	7.20049e-14	8.81712e-13	20.5854
STAB2	1.27271	1.93545	7.14403	1.64251e-11	1.52504e-10	15.237
BAG2	1.27237	8.69245	6.65518	2.64675e-10	2.10474e-09	12.5077
COL7A1	1.27196	8.57866	4.97241	1.4171e-06	6.27013e-06	4.14207
COL29A1	1.27188	2.8063	5.18406	5.28412e-07	2.5094e-06	5.09611
LILRA6	1.27157	5.95132	6.98988	3.99459e-11	3.54962e-10	14.3637
ARHGAP24	1.27106	8.02147	8.85447	4.4832e-16	6.8976e-15	25.6027
ETNK2	1.27071	6.03493	4.99188	1.29572e-06	5.76703e-06	4.22857
SOX17	1.26979	5.98099	8.50847	4.09023e-15	5.68872e-14	23.4173
GJC2	1.26941	5.16934	7.25766	8.47172e-12	8.18045e-11	15.8881
ADAMTS14	1.26935	7.5868	7.49849	2.04386e-12	2.1178e-11	17.2874
OSCAR	1.26852	6.08301	7.92865	1.51867e-13	1.80725e-12	19.8492
43713	1.26828	7.44317	7.44819	2.75618e-12	2.81277e-11	16.993
SNORD116-20	1.26771	1.79912	6.70399	2.01565e-10	1.62713e-09	12.7749
ITGA4	1.26703	8.8574	8.30966	1.43147e-14	1.87656e-13	22.1799
NOTCH3	1.26695	11.9405	9.93082	3.72446e-19	7.4629e-18	32.6254
CORO6	1.26662	3.78916	7.19385	1.22957e-11	1.15915e-10	15.5217
MYCT1	1.26632	7.09169	10.6349	3.11957e-21	7.53976e-20	37.3677
ADAMTS7	1.26614	7.98828	9.27676	2.87522e-17	4.90771e-16	28.3204
ZNF532	1.26598	9.9376	10.863	6.50229e-22	1.67966e-20	38.9237
CNN3	1.26551	10.8439	10.8863	5.53642e-22	1.43748e-20	39.0832
TOX	1.26541	7.41419	5.3869	1.99856e-07	1.01292e-06	6.03874
TMSB15A	1.26496	2.60543	7.86077	2.29998e-13	2.68813e-12	19.4399
CDYL2	1.2641	5.89288	8.16442	3.54387e-14	4.4858e-13	21.285
BCL6B	1.26389	7.68965	10.0722	1.43715e-19	2.98898e-18	33.5693
TMEM74	1.26288	2.02746	7.40211	3.62138e-12	3.648e-11	16.7243
LOXL2	1.26266	10.4364	10.2499	4.31598e-20	9.38042e-19	34.7619
SLC2A14	1.26258	3.84113	7.03122	3.15084e-11	2.83967e-10	14.5968
HLA-DQA1	1.26242	10.2873	5.4021	1.8562e-07	9.45255e-07	6.11047
TMEM71	1.26236	5.03739	6.89889	6.7153e-11	5.77248e-10	13.8535
XKR4	1.26166	1.91733	5.2756	3.41833e-07	1.6719e-06	5.51811
OSMR	1.26162	10.1796	7.65959	7.78782e-13	8.4904e-12	18.2378
BACE1	1.26142	9.60379	13.2063	4.64434e-29	2.19019e-27	55.2702
UBE2E2	1.26082	7.68955	8.32984	1.26135e-14	1.66413e-13	22.3049
THBS3	1.25968	8.56358	13.0314	1.60752e-28	7.2278e-27	54.0358
HLA-DOA	1.25785	8.47462	5.3822	2.04475e-07	1.034e-06	6.01657
AIF1	1.25775	8.26843	8.00972	9.22925e-14	1.12133e-12	20.3405
PARVA	1.25707	10.7934	15.3091	1.50282e-35	1.09226e-33	70.1327
COL25A1	1.25608	1.72778	6.94882	5.05219e-11	4.4235e-10	14.133
CECR1	1.25604	10.0341	6.93221	5.55446e-11	4.82576e-10	14.0399
MLLT11	1.25514	6.77672	7.25158	8.77835e-12	8.44838e-11	15.8531
MUC16	1.25501	4.94871	2.73261	0.00684492	0.0150642	-3.86546
CTTNBP2	1.25485	5.70377	5.27639	3.40537e-07	1.66596e-06	5.5218
KCNQ3	1.25463	3.29853	6.71661	1.87829e-10	1.52413e-09	12.8441
OXTR	1.25461	5.53567	6.22773	2.72857e-09	1.88005e-08	10.2231
TMEM136	1.25439	5.39566	8.68698	1.31352e-15	1.93151e-14	24.5399
NNAT	1.25359	5.06355	6.04617	7.13671e-09	4.60446e-08	9.28362
KCTD15	1.25236	8.48493	8.12032	4.65959e-14	5.81818e-13	21.0149
CHST8	1.25123	1.83074	5.64911	5.47637e-08	3.06344e-07	7.29698
C15orf52	1.2501	7.87369	5.92851	1.31782e-08	8.14716e-08	8.685
LILRB5	1.24911	5.48758	5.83452	2.1388e-08	1.27748e-07	8.21274
AJAP1	1.24823	3.27011	6.89221	6.97497e-11	5.97543e-10	13.8163
HVCN1	1.24684	7.02575	8.06372	6.61455e-14	8.13895e-13	20.6691
CP	1.24679	7.09956	3.28439	0.00120616	0.00313369	-2.2744
ELAVL4	1.24674	2.38135	6.43836	8.7459e-10	6.45141e-09	11.3365
RIMBP2	1.24623	4.17392	3.9854	9.42909e-05	0.000303361	0.119716
CXCR4	1.24619	10.3175	7.60618	1.07362e-12	1.14705e-11	17.9215
KLHL5	1.24564	9.39973	9.48329	7.37121e-18	1.32747e-16	29.668
IKZF1	1.24544	8.46346	6.33264	1.55278e-09	1.1052e-08	10.7746
WFDC1	1.24494	7.33633	6.46794	7.4407e-10	5.55737e-09	11.4948
ELANE	1.24384	1.2276	5.89531	1.56451e-08	9.55289e-08	8.51761
C3orf14	1.24297	5.6631	5.34872	2.4047e-07	1.20253e-06	5.85922
CCR8	1.24226	3.53278	7.02398	3.28474e-11	2.95379e-10	14.5559
IL5RA	1.24181	1.46477	7.22079	1.05085e-11	1.00137e-10	15.6762
CAV2	1.24177	9.89729	7.68649	6.62219e-13	7.31797e-12	18.3975
GPR65	1.24133	5.97499	7.51821	1.81718e-12	1.89162e-11	17.4032
RGS11	1.24071	4.70452	5.1937	5.04856e-07	2.40453e-06	5.14027
SEMA3G	1.24058	7.17945	8.00446	9.533e-14	1.15616e-12	20.3086
PCA3	1.24047	1.75432	5.13817	6.56069e-07	3.06963e-06	4.88662
NMUR1	1.23955	4.60702	6.41844	9.74966e-10	7.1399e-09	11.2301
C4orf49	1.2391	2.06439	6.99585	3.8604e-11	3.43791e-10	14.3972
AFAP1	1.23906	10.5795	13.8766	3.95779e-31	2.13447e-29	60.0084
ST3GAL4	1.23875	8.21192	6.87196	7.82501e-11	6.6447e-10	13.7034
ENTPD1	1.23789	10.5598	15.6256	1.59801e-36	1.24559e-34	72.3623
EMCN	1.23742	7.71667	8.3841	8.96963e-15	1.20534e-13	22.6416
NCF1B	1.23712	4.58273	5.18819	5.18203e-07	2.4638e-06	5.115
MS4A14	1.23667	5.05452	7.57995	1.25649e-12	1.32773e-11	17.7665
TRPC6	1.23636	5.93404	9.52394	5.63159e-18	1.02511e-16	29.9346
NKAIN2	1.23625	2.5133	4.04966	7.32753e-05	0.000240745	0.359089
NGFRAP1	1.23596	8.81616	6.04805	7.06655e-09	4.56792e-08	9.29326
RBMS1	1.23585	9.51892	8.79779	6.45644e-16	9.77772e-15	25.242
IGFL2	1.23535	3.1973	4.05633	7.13685e-05	0.000235051	0.384139
C1QA	1.23476	10.679	6.46732	7.46575e-10	5.57197e-09	11.4915
PLEKHO2	1.23459	9.50463	12.7565	1.12894e-27	4.76931e-26	52.0982
LTC4S	1.23459	4.42502	6.49748	6.32848e-10	4.76882e-09	11.6534
PCDP1	1.23452	3.50031	3.59553	0.000407609	0.00117009	-1.2618
RNF152	1.23443	5.5732	8.06087	6.73177e-14	8.27816e-13	20.6518
SULF2	1.23423	11.572	7.93372	1.4722e-13	1.75504e-12	19.8799
CD1E	1.23382	3.6371	5.19368	5.04906e-07	2.40453e-06	5.14017
TGFB1	1.23372	10.8772	10.049	1.67985e-19	3.47238e-18	33.4146
NRP1	1.23371	10.7158	10.929	4.12204e-22	1.08554e-20	39.376
HCK	1.23317	8.02841	7.98189	1.09528e-13	1.31889e-12	20.1716
UNC5A	1.23314	4.45517	3.77383	0.000211669	0.000640154	-0.645266
TCEAL6	1.23254	1.86246	7.2378	9.51525e-12	9.11863e-11	15.7738
WNT5A	1.23234	9.29369	7.87072	2.16445e-13	2.53411e-12	19.4998
ZCCHC18	1.23043	3.13213	8.05633	6.92336e-14	8.49829e-13	20.6241
SAMSN1	1.2301	7.67077	7.28177	7.356e-12	7.15076e-11	16.027
MAMLD1	1.23	6.86261	7.72109	5.37312e-13	6.01968e-12	18.6035
[truncated: 762 more rows]
